# Supplementary material for: Exploring the relationship between body appreciation and emotional regulation among Lebanese adults: The mediating role of psychological distress
Source: PLOS Glob Public Health. 2026 Jun 18;6(6):e0006725. doi: 10.1371/journal.pgph.0006725 (PMC13278471; doi:10.1371/journal.pgph.0006725)
Supplement: S1 Data — (XLSX) [file pgph.0006725.s001.xlsx]

## Sheet: Sheet1
ID	Occupational status	Income	Self-reported Mental Health disorders	I respect my body	I feel good about my body	I feel that my body has at least some good qualities	I take a positive attitude towards my body	I feel love for my body.	I am attentive to my body’s needs.	I appreciate the different and unique characteristics of my body.	My behaviour reveals my positive attitude toward my body; for example, I hold my head high and smile	I am comfortable in my body	I feel like I am beautiful even if I am different from media images of attractive people (e.g., models, actresses/actors)	I have difficulty making sense out of my feelings	I am confused about how I feel	When I am upset, I have difficulty getting work done	When I am upset, I become out of control	When I am upset, I believe that I will remain that way for a long tim	When I am upset, I believe that I’ll end up feeling very depressed	When I am upset, I have difficulty focusing on other things	When I am upset, I feel out of control	When I am upset, I feel ashamed with myself for feeling that way	When I am upset, I feel like I am weak	When I am upset, I have difficulty controlling my behaviours	When I am upset, I believe that there is nothing I can do to make myself feel better	When I am upset, I become irritated with myself for feeling that way	When I am upset, I start to feel very bad about myself	When I am upset, I have difficulty thinking about anything else	When I am upset, my emotions feel overwhelming	I isolate myself	My ideas are puzzled	I have constipation or diarrhea	I have stomach cramps+Y5C1Y1:AG3Y1:AG17	I have stomach heartburn	I find it difficult to relax	I get angry for ridiculous reasons	My mood changes for tiny matters	I have memory troubles	I have difficulty concentrating
1	Employed	More than 2000$	No	mostly	mostly	always	always	mostly	mostly	mostly	mostly	mostly	mostly	Sometimes	Sometimes	About Half the time	most of the time	most of the time	most of the time	most of the time	most of the time	About Half the time	almost never	most of the time	most of the time	About Half the time	About Half the time	most of the time	About Half the time	Fequently	Moderately	Moderately	Moderately	Slightly	Slightly	Moderately	Fequently	Slightly	Never
2	Unemployed	Prefer not to say	No	always	always	always	always	always	always	always	always	always	always	Sometimes	almost never	almost never	almost never	Sometimes	almost never	Sometimes	almost never	almost never	almost never	almost never	almost never	almost never	almost never	almost never	Sometimes	Never	Slightly	Never	Never	Never	Never	Never	Never	Fequently	Never
3	Unemployed	Prefer not to say	No	mostly	sometimes	mostly	mostly	mostly	sometimes	mostly	mostly	sometimes	mostly	almost never	Sometimes	Sometimes	Sometimes	almost never	almost never	Sometimes	Sometimes	Sometimes	almost never	almost never	almost never	almost never	almost never	almost never	Sometimes	Never	Slightly	Never	Slightly	Never	Never	Never	Never	Never	Never
4	Unemployed	More than 2000$	No	sometimes	sometimes	sometimes	sometimes	rarely	rarely	rarely	rarely	mostly	mostly	About Half the time	About Half the time	About Half the time	About Half the time	About Half the time	About Half the time	Sometimes	About Half the time	About Half the time	About Half the time	Sometimes	Sometimes	About Half the time	About Half the time	Sometimes	About Half the time	Moderately	Moderately	Fequently	Fequently	Moderately	Fequently	Moderately	Moderately	Moderately	Moderately
5	Employed	1000$ _ 1499$	No	mostly	sometimes	mostly	mostly	sometimes	sometimes	sometimes	mostly	sometimes	sometimes	About Half the time	Sometimes	Sometimes	almost never	Sometimes	almost never	almost never	almost never	almost never	Sometimes	almost never	Sometimes	almost never	almost never	almost never	almost never	Slightly	Slightly	Never	Never	Never	Moderately	Never	Slightly	Never	Never
6	Employed	1000$ _ 1499$	No	rarely	rarely	rarely	sometimes	never	rarely	never	rarely	rarely	never	Sometimes	Sometimes	Sometimes	Sometimes	almost never	Sometimes	Sometimes	Sometimes	almost never	Sometimes	Sometimes	Sometimes	Sometimes	Sometimes	almost never	Sometimes	Slightly	Slightly	Never	Never	Never	Never	Never	Slightly	Slightly	Slightly
7	Employed	1000$ _ 1499$	No	mostly	sometimes	mostly	mostly	mostly	sometimes	sometimes	rarely	mostly	always	Sometimes	Sometimes	Sometimes	almost never	Sometimes	almost never	Sometimes	almost never	Sometimes	About Half the time	Sometimes	Sometimes	almost never	almost never	Sometimes	almost never	Slightly	Never	Never	Never	Never	Slightly	Never	Never	Slightly	Slightly
8	Employed	1000$ _ 1499$	No	mostly	sometimes	mostly	sometimes	sometimes	sometimes	mostly	mostly	sometimes	mostly	About Half the time	About Half the time	Sometimes	Sometimes	Sometimes	About Half the time	About Half the time	Sometimes	Sometimes	About Half the time	About Half the time	Almost Always	most of the time	most of the time	most of the time	About Half the time	Fequently	Fequently	Never	Never	Never	Fequently	Slightly	Slightly	Slightly	Slightly
9	Employed	1000$ _ 1499$	No	always	mostly	mostly	mostly	sometimes	sometimes	sometimes	always	mostly	always	Sometimes	Sometimes	Sometimes	Sometimes	almost never	Sometimes	Sometimes	Sometimes	almost never	Sometimes	Sometimes	Sometimes	Sometimes	Sometimes	About Half the time	Sometimes	Moderately	Slightly	Slightly	Never	Never	Slightly	Slightly	Slightly	Slightly	Slightly
10	Employed	1000$ _ 1499$	No	always	sometimes	mostly	mostly	mostly	mostly	mostly	mostly	mostly	always	almost never	almost never	Sometimes	almost never	almost never	almost never	almost never	almost never	almost never	almost never	almost never	almost never	almost never	almost never	almost never	Sometimes	Never	Never	Fequently	Fequently	Fequently	Slightly	Slightly	Slightly	Never	Never
11	Employed	1000$ _ 1499$	No	always	mostly	mostly	mostly	mostly	always	always	mostly	mostly	mostly	almost never	almost never	Sometimes	almost never	almost never	almost never	almost never	almost never	almost never	Sometimes	Sometimes	Sometimes	almost never	almost never	About Half the time	Sometimes	Never	Never	Never	Never	Never	Never	Never	Moderately	Never	Never
12	Employed	1000$ _ 1499$	No	mostly	mostly	mostly	mostly	mostly	mostly	mostly	mostly	mostly	mostly	almost never	almost never	almost never	almost never	almost never	almost never	almost never	almost never	almost never	Sometimes	Sometimes	almost never	Sometimes	almost never	almost never	Sometimes	Never	Never	Never	Never	Never	Never	Never	Never	Never	Moderately
13	Employed	1000$ _ 1499$	No	always	always	always	always	always	always	always	always	always	always	almost never	almost never	Sometimes	Sometimes	almost never	almost never	Sometimes	Sometimes	almost never	almost never	almost never	Sometimes	almost never	almost never	almost never	almost never	Never	Never	Never	Never	Never	Never	Never	Never	Never	Never
14	Employed	1000$ _ 1499$	No	rarely	never	never	never	never	sometimes	rarely	sometimes	rarely	sometimes	Sometimes	Sometimes	Sometimes	Sometimes	Sometimes	Sometimes	Sometimes	Sometimes	Sometimes	Sometimes	Sometimes	Sometimes	Sometimes	Sometimes	Sometimes	Sometimes	Moderately	Fequently	Moderately	Fequently	Moderately	Moderately	Fequently	Fequently	Slightly	Moderately
15	Employed	1000$ _ 1499$	No	always	always	always	always	always	always	always	always	always	always	Sometimes	Sometimes	Sometimes	Sometimes	Sometimes	Sometimes	Sometimes	Sometimes	Sometimes	Sometimes	Sometimes	Sometimes	Sometimes	Sometimes	Sometimes	Sometimes	Slightly	Slightly	Slightly	Slightly	Never	Slightly	Moderately	Slightly	Slightly	Slightly
16	Employed	1000$ _ 1499$	No	sometimes	sometimes	mostly	mostly	mostly	mostly	mostly	mostly	sometimes	always	Sometimes	Sometimes	Sometimes	Sometimes	Sometimes	almost never	Sometimes	Sometimes	almost never	almost never	Sometimes	almost never	almost never	almost never	Sometimes	Sometimes	Moderately	Slightly	Never	Never	Never	Slightly	Never	Never	Never	Never
17	Employed	1000$ _ 1499$	No	sometimes	sometimes	sometimes	rarely	rarely	rarely	mostly	rarely	rarely	sometimes	About Half the time	About Half the time	Sometimes	About Half the time	almost never	Sometimes	About Half the time	almost never	almost never	almost never	About Half the time	About Half the time	About Half the time	Sometimes	Sometimes	About Half the time	Slightly	Moderately	Moderately	Never	Fequently	Slightly	Moderately	Slightly	Moderately	Moderately
18	Employed	1000$ _ 1499$	No	always	always	always	always	always	always	always	always	always	always	almost never	almost never	almost never	almost never	almost never	almost never	almost never	almost never	almost never	almost never	almost never	almost never	almost never	almost never	almost never	almost never	Moderately	Never	Never	Never	Never	Never	Never	Never	Never	Never
19	Employed	1000$ _ 1499$	No	mostly	mostly	mostly	mostly	mostly	mostly	mostly	mostly	mostly	mostly	Sometimes	Sometimes	most of the time	most of the time	most of the time	most of the time	most of the time	most of the time	most of the time	most of the time	most of the time	most of the time	most of the time	most of the time	most of the time	most of the time	Slightly	Slightly	Never	Slightly	Slightly	Never	Slightly	Slightly	Never	Never
20	Employed	1000$ _ 1499$	No	mostly	always	mostly	mostly	mostly	sometimes	sometimes	never	sometimes	never	About Half the time	most of the time	Almost Always	Sometimes	almost never	almost never	Almost Always	almost never	Sometimes	Sometimes	most of the time	almost never	most of the time	almost never	Sometimes	About Half the time	Moderately	Fequently	Never	Never	Slightly	Fequently	Moderately	Fequently	Fequently	Fequently
21	Employed	1000$ _ 1499$	No	never	never	never	rarely	never	never	never	sometimes	sometimes	mostly	Almost Always	Almost Always	most of the time	Sometimes	Sometimes	most of the time	most of the time	most of the time	About Half the time	Sometimes	Sometimes	About Half the time	About Half the time	About Half the time	almost never	most of the time	Moderately	Moderately	Never	Never	Fequently	Never	Fequently	Fequently	Fequently	Fequently
22	Employed	1000$ _ 1499$	No	mostly	mostly	mostly	mostly	sometimes	sometimes	sometimes	sometimes	rarely	rarely	Sometimes	Sometimes	About Half the time	About Half the time	Sometimes	About Half the time	almost never	Sometimes	Sometimes	About Half the time	Sometimes	Sometimes	almost never	almost never	almost never	Sometimes	Moderately	Moderately	Slightly	Slightly	Slightly	Moderately	Moderately	Slightly	Slightly	Slightly
23	Unemployed	1000$ _ 1499$	No	always	always	always	always	always	always	always	always	always	always	almost never	almost never	Sometimes	almost never	almost never	almost never	Sometimes	almost never	almost never	almost never	almost never	almost never	almost never	almost never	Sometimes	almost never	Never	Never	Never	Never	Never	Never	Never	Never	Never	Never
24	Unemployed	1000$ _ 1499$	No	mostly	mostly	mostly	sometimes	rarely	mostly	always	always	sometimes	always	almost never	almost never	Sometimes	Sometimes	almost never	almost never	Sometimes	almost never	almost never	almost never	Sometimes	almost never	almost never	Sometimes	Sometimes	almost never	Never	Slightly	Moderately	Moderately	Slightly	Slightly	Slightly	Slightly	Moderately	Slightly
25	Unemployed	1000$ _ 1499$	No	always	always	always	always	always	always	always	always	always	always	almost never	Sometimes	Sometimes	Sometimes	almost never	almost never	Sometimes	almost never	almost never	almost never	almost never	almost never	almost never	almost never	almost never	almost never	Never	Never	Slightly	Never	Never	Never	Never	Never	Never	Never
26	Unemployed	1000$ _ 1499$	No	sometimes	rarely	sometimes	rarely	rarely	mostly	mostly	sometimes	rarely	mostly	About Half the time	About Half the time	most of the time	Almost Always	most of the time	Almost Always	most of the time	most of the time	almost never	Almost Always	About Half the time	About Half the time	About Half the time	most of the time	most of the time	most of the time	Fequently	Fequently	Slightly	Moderately	Never	Moderately	Slightly	Fequently	Fequently	Moderately
27	Unemployed	1000$ _ 1499$	No	mostly	sometimes	sometimes	sometimes	rarely	mostly	sometimes	rarely	never	sometimes	About Half the time	About Half the time	most of the time	most of the time	most of the time	most of the time	most of the time	most of the time	Sometimes	most of the time	Sometimes	Sometimes	almost never	About Half the time	About Half the time	most of the time	Moderately	Fequently	Slightly	Never	Never	Slightly	Slightly	Fequently	Fequently	Moderately
28	Unemployed	1000$ _ 1499$	No	always	always	mostly	mostly	mostly	mostly	mostly	always	always	always	Sometimes	almost never	Sometimes	almost never	almost never	almost never	most of the time	almost never	Sometimes	Sometimes	almost never	almost never	almost never	almost never	most of the time	most of the time	Slightly	Moderately	Never	Slightly	Never	Slightly	Moderately	Moderately	Slightly	Never
29	Unemployed	1000$ _ 1499$	No	sometimes	sometimes	mostly	sometimes	sometimes	sometimes	sometimes	mostly	sometimes	mostly	almost never	Sometimes	Sometimes	almost never	almost never	almost never	almost never	almost never	almost never	almost never	almost never	almost never	almost never	almost never	almost never	almost never	Never	Moderately	Never	Never	Never	Moderately	Never	Never	Moderately	Slightly
30	Unemployed	1000$ _ 1499$	No	mostly	sometimes	sometimes	sometimes	sometimes	rarely	mostly	rarely	rarely	sometimes	Sometimes	almost never	most of the time	almost never	About Half the time	Sometimes	most of the time	almost never	most of the time	most of the time	almost never	About Half the time	most of the time	Almost Always	most of the time	most of the time	Fequently	Fequently	Slightly	Slightly	Fequently	Fequently	Slightly	Fequently	Slightly	Fequently
31	Unemployed	1000$ _ 1499$	No	mostly	mostly	mostly	mostly	mostly	mostly	mostly	mostly	mostly	mostly	almost never	almost never	Sometimes	Sometimes	almost never	almost never	almost never	Sometimes	almost never	almost never	almost never	Sometimes	Sometimes	almost never	almost never	almost never	Moderately	Never	Never	Never	Never	Never	Never	Never	Slightly	Never
32	Unemployed	1000$ _ 1499$	No	always	always	always	always	always	mostly	always	always	always	mostly	Sometimes	Sometimes	almost never	Sometimes	most of the time	most of the time	Sometimes	Sometimes	About Half the time	Sometimes	Sometimes	Sometimes	most of the time	most of the time	Sometimes	most of the time	Never	Slightly	Slightly	Never	Never	Never	Slightly	Moderately	Fequently	Slightly
33	Unemployed	1000$ _ 1499$	No	rarely	never	rarely	never	never	never	never	never	never	mostly	most of the time	most of the time	Almost Always	Almost Always	almost never	almost never	Almost Always	Almost Always	Almost Always	Almost Always	Almost Always	Almost Always	Almost Always	Almost Always	Almost Always	Almost Always	Never	Slightly	Fequently	Fequently	Slightly	Fequently	Fequently	Fequently	Never	Never
34	Unemployed	1000$ _ 1499$	No	mostly	rarely	mostly	rarely	sometimes	mostly	mostly	mostly	sometimes	sometimes	almost never	almost never	almost never	almost never	almost never	almost never	almost never	almost never	almost never	almost never	Sometimes	Sometimes	Sometimes	Sometimes	Sometimes	almost never	Never	Never	Slightly	Never	Never	Never	Never	Never	Never	Never
35	Unemployed	1000$ _ 1499$	No	mostly	sometimes	always	mostly	sometimes	sometimes	mostly	mostly	sometimes	always	almost never	almost never	Sometimes	Sometimes	almost never	almost never	Sometimes	Sometimes	Sometimes	Sometimes	Sometimes	Sometimes	almost never	Sometimes	Sometimes	most of the time	Slightly	Moderately	Fequently	Fequently	Fequently	Slightly	Slightly	Slightly	Fequently	Fequently
36	Unemployed	1000$ _ 1499$	No	mostly	mostly	mostly	mostly	mostly	mostly	mostly	mostly	mostly	mostly	Sometimes	Sometimes	Sometimes	almost never	almost never	almost never	almost never	Sometimes	Sometimes	Sometimes	Sometimes	almost never	almost never	Sometimes	Sometimes	almost never	Never	Slightly	Slightly	Moderately	Slightly	Slightly	Slightly	Slightly	Slightly	Slightly
37	Unemployed	1000$ _ 1499$	No	always	mostly	always	mostly	mostly	sometimes	always	always	mostly	always	Sometimes	Sometimes	About Half the time	almost never	almost never	almost never	Sometimes	almost never	almost never	almost never	Sometimes	almost never	almost never	Sometimes	Sometimes	almost never	Slightly	Slightly	Never	Never	Never	Never	Never	Never	Never	Never
38	Unemployed	1000$ _ 1499$	No	mostly	mostly	mostly	mostly	mostly	sometimes	mostly	sometimes	mostly	mostly	Sometimes	Sometimes	Sometimes	Sometimes	Sometimes	Sometimes	Sometimes	Sometimes	Sometimes	Sometimes	Sometimes	Sometimes	Sometimes	Sometimes	Sometimes	Sometimes	Fequently	Fequently	Fequently	Fequently	Slightly	Fequently	Fequently	Fequently	Fequently	Fequently
39	Unemployed	1000$ _ 1499$	No	always	sometimes	mostly	mostly	mostly	mostly	mostly	sometimes	mostly	mostly	Sometimes	almost never	Sometimes	Sometimes	Sometimes	almost never	Sometimes	Sometimes	almost never	almost never	almost never	Sometimes	almost never	almost never	Sometimes	almost never	Never	Never	Never	Never	Slightly	Never	Never	Never	Never	Never
40	Unemployed	1000$ _ 1499$	No	mostly	sometimes	sometimes	mostly	mostly	sometimes	sometimes	mostly	mostly	mostly	Sometimes	Sometimes	Sometimes	Sometimes	almost never	almost never	Sometimes	Sometimes	Sometimes	Sometimes	almost never	almost never	Sometimes	almost never	Sometimes	Sometimes	Moderately	Moderately	Fequently	Fequently	Fequently	Fequently	Fequently	Fequently	Never	Slightly
41	Unemployed	1000$ _ 1499$	No	mostly	mostly	always	mostly	mostly	sometimes	rarely	sometimes	mostly	mostly	Sometimes	Sometimes	most of the time	About Half the time	Sometimes	almost never	most of the time	About Half the time	Sometimes	About Half the time	About Half the time	Sometimes	Sometimes	Sometimes	About Half the time	Sometimes	Moderately	Slightly	Never	Never	Never	Slightly	Never	Never	Moderately	Moderately
42	Unemployed	1000$ _ 1499$	No	always	mostly	mostly	mostly	always	sometimes	sometimes	mostly	always	mostly	Sometimes	Sometimes	About Half the time	Sometimes	Sometimes	almost never	Sometimes	Sometimes	Sometimes	About Half the time	Sometimes	Sometimes	Sometimes	Sometimes	Sometimes	almost never	Slightly	Never	Never	Never	Never	Slightly	Moderately	Slightly	Slightly	Slightly
43	Unemployed	1000$ _ 1499$	No	mostly	sometimes	mostly	mostly	mostly	always	mostly	mostly	always	always	most of the time	most of the time	About Half the time	Sometimes	Sometimes	Sometimes	most of the time	Sometimes	Sometimes	Sometimes	Sometimes	almost never	Sometimes	Sometimes	Sometimes	About Half the time	Never	Slightly	Never	Never	Never	Moderately	Slightly	Moderately	Fequently	Moderately
44	Unemployed	1000$ _ 1499$	No	mostly	mostly	mostly	mostly	sometimes	rarely	never	rarely	mostly	mostly	About Half the time	About Half the time	most of the time	Sometimes	most of the time	almost never	About Half the time	most of the time	Sometimes	most of the time	almost never	Sometimes	almost never	almost never	About Half the time	most of the time	Moderately	Moderately	Slightly	Never	Never	Never	Never	Never	Never	Slightly
45	Unemployed	1000$ _ 1499$	No	sometimes	sometimes	sometimes	sometimes	sometimes	sometimes	sometimes	sometimes	sometimes	sometimes	About Half the time	most of the time	most of the time	Sometimes	About Half the time	About Half the time	most of the time	Sometimes	most of the time	most of the time	About Half the time	Sometimes	most of the time	most of the time	About Half the time	most of the time	Fequently	Fequently	Never	Slightly	Never	Slightly	Slightly	Slightly	Slightly	Slightly
46	Unemployed	1000$ _ 1499$	No	always	always	always	always	always	always	always	always	always	always	almost never	almost never	almost never	almost never	almost never	almost never	almost never	almost never	almost never	almost never	almost never	almost never	almost never	almost never	almost never	almost never	Never	Never	Never	Never	Never	Never	Never	Never	Never	Never
47	Unemployed	1000$ _ 1499$	No	always	always	always	always	always	always	always	always	always	always	Almost Always	Almost Always	Almost Always	Almost Always	Almost Always	Almost Always	Almost Always	Almost Always	Almost Always	Almost Always	Almost Always	Almost Always	Almost Always	Almost Always	Almost Always	Almost Always	Fequently	Fequently	Slightly	Fequently	Never	Fequently	Fequently	Fequently	Fequently	Fequently
48	Unemployed	1000$ _ 1499$	No	mostly	mostly	mostly	mostly	mostly	mostly	mostly	mostly	mostly	mostly	almost never	almost never	almost never	almost never	almost never	almost never	almost never	almost never	almost never	almost never	almost never	almost never	almost never	almost never	almost never	almost never	Never	Never	Never	Never	Never	Never	Never	Never	Never	Never
49	Unemployed	1000$ _ 1499$	No	always	always	always	always	always	always	always	always	always	always	almost never	almost never	almost never	almost never	almost never	almost never	almost never	almost never	almost never	almost never	almost never	almost never	almost never	almost never	almost never	almost never	Slightly	Slightly	Slightly	Slightly	Never	Never	Never	Never	Slightly	Never
50	Unemployed	1000$ _ 1499$	No	always	always	always	always	always	always	mostly	always	mostly	mostly	Sometimes	Sometimes	Sometimes	Sometimes	Sometimes	Sometimes	Sometimes	Sometimes	Sometimes	Sometimes	Sometimes	Sometimes	Sometimes	Sometimes	Sometimes	Sometimes	Never	Slightly	Never	Slightly	Slightly	Slightly	Slightly	Slightly	Moderately	Slightly
51	Unemployed	1000$ _ 1499$	No	always	mostly	mostly	mostly	mostly	sometimes	mostly	mostly	always	mostly	most of the time	most of the time	About Half the time	Almost Always	most of the time	most of the time	About Half the time	most of the time	Almost Always	most of the time	About Half the time	Almost Always	Almost Always	Almost Always	most of the time	most of the time	Moderately	Slightly	Never	Never	Never	Slightly	Fequently	Fequently	Slightly	Slightly
52	Unemployed	1000$ _ 1499$	No	mostly	rarely	always	sometimes	rarely	sometimes	sometimes	always	rarely	never	About Half the time	Sometimes	most of the time	almost never	About Half the time	Sometimes	About Half the time	almost never	Sometimes	most of the time	Sometimes	almost never	Sometimes	most of the time	Sometimes	About Half the time	Fequently	Slightly	Moderately	Slightly	Moderately	Slightly	Moderately	Never	Moderately	Slightly
53	Unemployed	1000$ _ 1499$	No	always	mostly	mostly	mostly	mostly	mostly	mostly	mostly	mostly	always	Sometimes	Sometimes	About Half the time	almost never	Sometimes	almost never	Sometimes	almost never	Sometimes	almost never	almost never	Sometimes	Sometimes	almost never	Sometimes	almost never	Slightly	Slightly	Never	Never	Never	Slightly	Never	Never	Never	Slightly
54	Unemployed	1000$ _ 1499$	No	mostly	mostly	mostly	always	mostly	sometimes	mostly	mostly	mostly	mostly	Sometimes	Sometimes	almost never	Sometimes	almost never	Sometimes	Sometimes	Sometimes	almost never	almost never	almost never	Sometimes	Sometimes	Sometimes	Sometimes	Sometimes	Slightly	Slightly	Slightly	Moderately	Moderately	Slightly	Moderately	Moderately	Never	Never
55	Unemployed	1000$ _ 1499$	No	mostly	mostly	mostly	mostly	mostly	sometimes	sometimes	mostly	sometimes	always	About Half the time	About Half the time	most of the time	Sometimes	most of the time	Sometimes	most of the time	Sometimes	almost never	Sometimes	Sometimes	About Half the time	almost never	almost never	About Half the time	most of the time	Fequently	Slightly	Slightly	Slightly	Moderately	Fequently	Fequently	Fequently	Never	Slightly
56	Unemployed	1000$ _ 1499$	No	always	sometimes	sometimes	sometimes	rarely	rarely	sometimes	sometimes	always	mostly	About Half the time	About Half the time	most of the time	About Half the time	Sometimes	Sometimes	most of the time	About Half the time	Sometimes	Sometimes	Sometimes	Sometimes	Sometimes	About Half the time	About Half the time	About Half the time	Fequently	Moderately	Slightly	Slightly	Slightly	Moderately	Never	Slightly	Never	Slightly
57	Unemployed	1000$ _ 1499$	No	always	never	sometimes	sometimes	never	rarely	rarely	mostly	never	mostly	most of the time	Almost Always	Almost Always	Almost Always	Almost Always	Almost Always	Almost Always	Almost Always	almost never	Sometimes	most of the time	Almost Always	Almost Always	Almost Always	Almost Always	Almost Always	Fequently	Fequently	Fequently	Fequently	Never	Fequently	Fequently	Fequently	Fequently	Fequently
58	Unemployed	1000$ _ 1499$	No	sometimes	never	always	sometimes	always	sometimes	mostly	sometimes	mostly	sometimes	About Half the time	almost never	most of the time	About Half the time	almost never	almost never	most of the time	almost never	almost never	Sometimes	Sometimes	almost never	almost never	Sometimes	About Half the time	almost never	Moderately	Fequently	Slightly	Slightly	Slightly	Slightly	Never	Slightly	Moderately	Slightly
59	Employed	1500$ _ 1999$	No	mostly	sometimes	mostly	mostly	mostly	mostly	mostly	mostly	mostly	mostly	almost never	almost never	almost never	almost never	Sometimes	almost never	Sometimes	almost never	almost never	almost never	Sometimes	Sometimes	About Half the time	almost never	almost never	almost never	Moderately	Fequently	Slightly	Slightly	Never	Fequently	Slightly	Never	Never	Never
60	Employed	1500$ _ 1999$	No	mostly	mostly	mostly	mostly	mostly	sometimes	mostly	mostly	mostly	mostly	almost never	almost never	almost never	almost never	Sometimes	Sometimes	Sometimes	Sometimes	Sometimes	almost never	Sometimes	almost never	Sometimes	almost never	Sometimes	almost never	Moderately	Slightly	Moderately	Slightly	Never	Fequently	Slightly	Never	Never	Never
61	Employed	1500$ _ 1999$	No	mostly	mostly	mostly	mostly	mostly	mostly	mostly	mostly	mostly	mostly	Sometimes	almost never	Sometimes	almost never	almost never	almost never	almost never	almost never	almost never	almost never	almost never	almost never	almost never	almost never	almost never	About Half the time	Never	Never	Never	Never	Never	Never	Never	Never	Never	Never
62	Employed	1500$ _ 1999$	No	mostly	sometimes	mostly	mostly	mostly	mostly	mostly	mostly	mostly	mostly	almost never	almost never	almost never	Sometimes	almost never	almost never	Sometimes	almost never	almost never	almost never	almost never	almost never	Sometimes	almost never	Sometimes	Sometimes	Slightly	Slightly	Never	Never	Never	Never	Never	Slightly	Never	Never
63	Employed	1500$ _ 1999$	No	always	mostly	always	always	always	always	mostly	always	always	always	Sometimes	almost never	most of the time	most of the time	About Half the time	About Half the time	most of the time	most of the time	Sometimes	About Half the time	most of the time	most of the time	Sometimes	almost never	Sometimes	Sometimes	Never	Never	Never	Never	Never	Never	Slightly	Slightly	Never	Never
64	Employed	1500$ _ 1999$	No	always	sometimes	mostly	sometimes	sometimes	mostly	sometimes	sometimes	sometimes	mostly	Sometimes	Sometimes	most of the time	Sometimes	almost never	almost never	About Half the time	Sometimes	almost never	almost never	almost never	Sometimes	almost never	almost never	Sometimes	About Half the time	Fequently	Slightly	Never	Never	Never	Slightly	Never	Slightly	Moderately	Slightly
65	Employed	1500$ _ 1999$	No	mostly	sometimes	mostly	sometimes	sometimes	mostly	mostly	mostly	mostly	mostly	almost never	almost never	Sometimes	Sometimes	almost never	almost never	About Half the time	Sometimes	Sometimes	About Half the time	About Half the time	About Half the time	About Half the time	About Half the time	most of the time	Sometimes	Never	Moderately	Moderately	Slightly	Never	Moderately	Moderately	Moderately	Fequently	Moderately
66	Employed	1500$ _ 1999$	No	sometimes	never	mostly	sometimes	rarely	mostly	always	rarely	never	mostly	Sometimes	Sometimes	Sometimes	almost never	almost never	almost never	almost never	almost never	About Half the time	almost never	almost never	About Half the time	most of the time	About Half the time	Sometimes	About Half the time	Moderately	Slightly	Fequently	Fequently	Slightly	Moderately	Slightly	Moderately	Moderately	Slightly
67	Employed	1500$ _ 1999$	No	mostly	sometimes	mostly	mostly	mostly	sometimes	mostly	mostly	sometimes	sometimes	About Half the time	About Half the time	About Half the time	most of the time	About Half the time	About Half the time	most of the time	most of the time	most of the time	most of the time	most of the time	About Half the time	most of the time	About Half the time	most of the time	most of the time	Moderately	Moderately	Never	Slightly	Slightly	Slightly	Fequently	Moderately	Never	Moderately
68	Employed	1500$ _ 1999$	No	always	always	always	always	always	always	always	always	always	always	Sometimes	almost never	About Half the time	almost never	almost never	almost never	About Half the time	almost never	almost never	almost never	almost never	almost never	almost never	almost never	Sometimes	almost never	Never	Never	Never	Never	Never	Never	Never	Never	Slightly	Never
69	Employed	1500$ _ 1999$	No	always	rarely	sometimes	mostly	always	always	always	mostly	sometimes	never	almost never	almost never	almost never	Sometimes	Sometimes	About Half the time	About Half the time	Sometimes	Sometimes	almost never	Almost Always	Almost Always	Almost Always	Almost Always	most of the time	almost never	Fequently	Moderately	Never	Slightly	Never	Fequently	Fequently	Slightly	Never	Slightly
70	Employed	1500$ _ 1999$	No	sometimes	sometimes	mostly	mostly	sometimes	mostly	mostly	sometimes	sometimes	sometimes	Sometimes	Sometimes	Sometimes	Sometimes	almost never	almost never	Sometimes	almost never	Sometimes	Sometimes	almost never	almost never	Sometimes	Sometimes	Sometimes	Sometimes	Moderately	Moderately	Moderately	Fequently	Moderately	Fequently	Slightly	Slightly	Fequently	Moderately
71	Employed	1500$ _ 1999$	No	always	always	always	always	always	always	always	always	always	always	almost never	Sometimes	Sometimes	Sometimes	Sometimes	almost never	Sometimes	Sometimes	Sometimes	almost never	Sometimes	almost never	Sometimes	Sometimes	almost never	almost never	Never	Slightly	Slightly	Slightly	Slightly	Slightly	Slightly	Fequently	Never	Never
72	Employed	1500$ _ 1999$	No	always	always	always	always	always	always	always	always	always	always	almost never	almost never	almost never	almost never	almost never	almost never	almost never	almost never	almost never	almost never	almost never	Sometimes	Sometimes	Sometimes	Sometimes	Sometimes	Moderately	Slightly	Moderately	Moderately	Moderately	Moderately	Never	Never	Slightly	Never
73	Employed	1500$ _ 1999$	No	mostly	sometimes	mostly	sometimes	sometimes	sometimes	sometimes	sometimes	sometimes	rarely	almost never	almost never	Sometimes	Sometimes	Sometimes	almost never	About Half the time	Sometimes	Sometimes	most of the time	Sometimes	Sometimes	almost never	Sometimes	Sometimes	almost never	Moderately	Slightly	Never	Never	Never	Never	Never	Never	Moderately	Slightly
74	Employed	1500$ _ 1999$	No	always	sometimes	sometimes	sometimes	sometimes	sometimes	mostly	sometimes	mostly	sometimes	almost never	almost never	most of the time	Sometimes	Sometimes	Sometimes	About Half the time	Almost Always	About Half the time	About Half the time	About Half the time	most of the time	most of the time	About Half the time	About Half the time	most of the time	Moderately	Moderately	Moderately	Moderately	Moderately	Slightly	Slightly	Slightly	Fequently	Fequently
75	Unemployed	1500$ _ 1999$	No	always	always	always	mostly	mostly	always	sometimes	never	mostly	mostly	Sometimes	almost never	Sometimes	Sometimes	Sometimes	About Half the time	most of the time	Sometimes	Sometimes	almost never	Sometimes	almost never	Sometimes	Sometimes	almost never	almost never	Moderately	Never	Never	Never	Never	Slightly	Slightly	Slightly	Never	Never
76	Unemployed	1500$ _ 1999$	No	mostly	mostly	mostly	sometimes	mostly	mostly	mostly	mostly	mostly	sometimes	Sometimes	almost never	almost never	Sometimes	Sometimes	almost never	almost never	almost never	Sometimes	almost never	About Half the time	About Half the time	almost never	almost never	almost never	About Half the time	Moderately	Slightly	Never	Never	Never	Never	Slightly	Fequently	Never	Slightly
77	Unemployed	1500$ _ 1999$	No	always	mostly	always	always	always	mostly	mostly	mostly	mostly	always	Sometimes	almost never	most of the time	almost never	almost never	Sometimes	About Half the time	almost never	almost never	Sometimes	almost never	Sometimes	almost never	Sometimes	almost never	almost never	Slightly	Never	Never	Never	Never	Slightly	Never	Never	Fequently	Moderately
78	Unemployed	1500$ _ 1999$	No	mostly	mostly	mostly	mostly	mostly	mostly	mostly	mostly	mostly	mostly	most of the time	most of the time	most of the time	About Half the time	Sometimes	most of the time	About Half the time	About Half the time	most of the time	About Half the time	most of the time	About Half the time	most of the time	About Half the time	most of the time	About Half the time	Moderately	Moderately	Moderately	Slightly	Moderately	Fequently	Moderately	Moderately	Moderately	Slightly
79	Employed	500$ _ 999$	No	sometimes	sometimes	sometimes	rarely	rarely	mostly	sometimes	sometimes	rarely	rarely	Sometimes	Sometimes	almost never	most of the time	almost never	almost never	almost never	almost never	almost never	most of the time	most of the time	most of the time	most of the time	most of the time	most of the time	Sometimes	Moderately	Moderately	Fequently	Fequently	Fequently	Fequently	Fequently	Fequently	Fequently	Fequently
80	Employed	500$ _ 999$	No	always	mostly	always	always	always	always	always	always	always	always	most of the time	most of the time	most of the time	Sometimes	Almost Always	Almost Always	Almost Always	Almost Always	About Half the time	Almost Always	most of the time	most of the time	most of the time	Almost Always	Almost Always	Almost Always	Fequently	Fequently	Moderately	Moderately	Never	Moderately	Moderately	Moderately	Fequently	Fequently
81	Employed	500$ _ 999$	No	always	sometimes	mostly	mostly	mostly	mostly	mostly	mostly	mostly	mostly	almost never	almost never	almost never	almost never	almost never	almost never	almost never	almost never	almost never	almost never	almost never	almost never	almost never	almost never	almost never	almost never	Never	Never	Never	Never	Never	Never	Never	Never	Never	Never
82	Employed	500$ _ 999$	No	mostly	mostly	always	always	always	sometimes	mostly	mostly	mostly	mostly	Sometimes	Sometimes	Sometimes	almost never	almost never	almost never	Sometimes	almost never	almost never	Sometimes	almost never	Sometimes	Sometimes	almost never	almost never	Sometimes	Never	Slightly	Never	Never	Never	Slightly	Moderately	Moderately	Never	Never
83	Employed	500$ _ 999$	No	mostly	mostly	mostly	mostly	mostly	mostly	mostly	mostly	mostly	mostly	almost never	Sometimes	About Half the time	almost never	almost never	almost never	About Half the time	almost never	almost never	Sometimes	Sometimes	almost never	almost never	Sometimes	Sometimes	almost never	Moderately	Slightly	Never	Never	Never	Never	Moderately	Slightly	Moderately	Slightly
84	Employed	500$ _ 999$	No	mostly	sometimes	sometimes	mostly	mostly	mostly	mostly	mostly	mostly	mostly	most of the time	About Half the time	most of the time	most of the time	most of the time	most of the time	most of the time	most of the time	most of the time	most of the time	most of the time	most of the time	most of the time	most of the time	most of the time	most of the time	Moderately	Slightly	Slightly	Never	Never	Slightly	Slightly	Slightly	Never	Never
85	Employed	500$ _ 999$	No	mostly	mostly	mostly	mostly	mostly	sometimes	sometimes	mostly	mostly	mostly	About Half the time	About Half the time	About Half the time	About Half the time	About Half the time	About Half the time	About Half the time	About Half the time	About Half the time	About Half the time	About Half the time	About Half the time	most of the time	most of the time	most of the time	About Half the time	Moderately	Slightly	Slightly	Slightly	Slightly	Moderately	Moderately	Moderately	Moderately	Moderately
86	Employed	500$ _ 999$	No	always	always	always	always	mostly	mostly	mostly	mostly	mostly	mostly	Sometimes	Sometimes	most of the time	almost never	Sometimes	almost never	Sometimes	almost never	Sometimes	Sometimes	almost never	Sometimes	Sometimes	almost never	Sometimes	Sometimes	Moderately	Slightly	Never	Never	Never	Moderately	Moderately	Moderately	Never	Never
87	Employed	500$ _ 999$	No	mostly	sometimes	mostly	sometimes	sometimes	rarely	rarely	rarely	rarely	rarely	About Half the time	About Half the time	most of the time	most of the time	About Half the time	About Half the time	About Half the time	About Half the time	About Half the time	most of the time	most of the time	most of the time	most of the time	most of the time	most of the time	most of the time	Fequently	Fequently	Never	Never	Never	Fequently	Fequently	Fequently	Fequently	Moderately
88	Employed	500$ _ 999$	No	mostly	mostly	mostly	mostly	mostly	mostly	mostly	mostly	mostly	mostly	almost never	almost never	almost never	almost never	almost never	almost never	almost never	almost never	almost never	almost never	almost never	almost never	almost never	almost never	Sometimes	Sometimes	Fequently	Never	Fequently	Fequently	Moderately	Fequently	Never	Never	Slightly	Moderately
89	Employed	500$ _ 999$	No	sometimes	sometimes	sometimes	sometimes	sometimes	sometimes	sometimes	rarely	sometimes	sometimes	Sometimes	Sometimes	About Half the time	Sometimes	Sometimes	Sometimes	Sometimes	Sometimes	almost never	almost never	Sometimes	Sometimes	almost never	almost never	Sometimes	Sometimes	Slightly	Slightly	Never	Never	Never	Slightly	Slightly	Slightly	Slightly	Slightly
90	Employed	500$ _ 999$	No	mostly	mostly	mostly	mostly	mostly	mostly	mostly	mostly	mostly	always	Sometimes	Sometimes	almost never	almost never	almost never	almost never	Sometimes	Sometimes	almost never	almost never	almost never	almost never	almost never	almost never	almost never	almost never	Moderately	Moderately	Never	Slightly	Never	Slightly	Never	Moderately	Moderately	Moderately
91	Employed	500$ _ 999$	No	mostly	sometimes	mostly	mostly	sometimes	mostly	mostly	mostly	mostly	always	Sometimes	almost never	most of the time	Sometimes	almost never	almost never	Almost Always	almost never	almost never	almost never	almost never	almost never	almost never	almost never	most of the time	About Half the time	Slightly	Never	Fequently	Never	Never	Never	Never	Never	Moderately	Moderately
92	Employed	500$ _ 999$	No	rarely	sometimes	sometimes	rarely	rarely	rarely	rarely	sometimes	rarely	rarely	most of the time	most of the time	most of the time	About Half the time	About Half the time	Sometimes	About Half the time	About Half the time	About Half the time	most of the time	most of the time	most of the time	most of the time	most of the time	most of the time	most of the time	Moderately	Fequently	Moderately	Moderately	Slightly	Fequently	Moderately	Fequently	Moderately	Moderately
93	Employed	500$ _ 999$	No	mostly	mostly	always	mostly	mostly	mostly	sometimes	sometimes	mostly	mostly	Sometimes	almost never	Sometimes	almost never	almost never	almost never	Sometimes	almost never	almost never	almost never	Sometimes	almost never	almost never	almost never	Sometimes	almost never	Slightly	Never	Slightly	Never	Fequently	Moderately	Never	Never	Never	Never
94	Employed	500$ _ 999$	No	always	mostly	mostly	always	always	always	mostly	mostly	sometimes	sometimes	almost never	almost never	Sometimes	almost never	almost never	almost never	Sometimes	almost never	almost never	almost never	Sometimes	most of the time	almost never	almost never	Sometimes	About Half the time	Fequently	Never	Slightly	Never	Fequently	Moderately	Never	Never	Never	Never
95	Employed	500$ _ 999$	No	always	always	always	always	always	mostly	always	always	always	mostly	almost never	almost never	Sometimes	almost never	almost never	almost never	Sometimes	almost never	almost never	almost never	almost never	almost never	almost never	almost never	almost never	almost never	Moderately	Slightly	Moderately	Slightly	Slightly	Moderately	Never	Never	Slightly	Slightly
96	Employed	500$ _ 999$	No	always	mostly	always	always	always	mostly	always	always	always	always	almost never	almost never	almost never	almost never	almost never	almost never	almost never	almost never	almost never	almost never	almost never	almost never	almost never	almost never	almost never	almost never	Moderately	Never	Never	Never	Never	Never	Never	Never	Never	Never
97	Employed	500$ _ 999$	No	always	mostly	mostly	always	always	always	always	always	always	always	almost never	Sometimes	Sometimes	Sometimes	Sometimes	Sometimes	Sometimes	Sometimes	Sometimes	Sometimes	Sometimes	Sometimes	Sometimes	Sometimes	almost never	Sometimes	Moderately	Moderately	Slightly	Slightly	Slightly	Fequently	Moderately	Fequently	Slightly	Slightly
98	Employed	500$ _ 999$	No	mostly	rarely	mostly	sometimes	rarely	rarely	rarely	sometimes	never	rarely	Sometimes	Sometimes	almost never	Sometimes	almost never	almost never	almost never	Sometimes	almost never	almost never	Sometimes	Sometimes	almost never	Sometimes	almost never	Sometimes	Never	Never	Never	Slightly	Slightly	Fequently	Fequently	Fequently	Fequently	Fequently
99	Employed	500$ _ 999$	No	sometimes	sometimes	sometimes	sometimes	sometimes	mostly	sometimes	sometimes	sometimes	rarely	Sometimes	About Half the time	Sometimes	Sometimes	Sometimes	almost never	most of the time	About Half the time	About Half the time	About Half the time	most of the time	most of the time	most of the time	most of the time	most of the time	most of the time	Slightly	Fequently	Slightly	Never	Slightly	Never	Fequently	Fequently	Slightly	Moderately
100	Employed	500$ _ 999$	No	mostly	mostly	mostly	mostly	mostly	sometimes	mostly	mostly	mostly	sometimes	almost never	almost never	About Half the time	Sometimes	almost never	almost never	Sometimes	Sometimes	About Half the time	About Half the time	About Half the time	Sometimes	About Half the time	Sometimes	Sometimes	Sometimes	Moderately	Slightly	Slightly	Slightly	Never	Slightly	Moderately	Slightly	Slightly	Slightly
101	Employed	500$ _ 999$	No	always	sometimes	mostly	sometimes	sometimes	always	mostly	always	mostly	mostly	most of the time	Sometimes	Almost Always	most of the time	most of the time	most of the time	most of the time	most of the time	most of the time	Almost Always	most of the time	most of the time	most of the time	most of the time	Almost Always	About Half the time	Moderately	Fequently	Slightly	Slightly	Moderately	Never	Never	Moderately	Never	Never
102	Employed	500$ _ 999$	No	mostly	mostly	mostly	mostly	mostly	rarely	rarely	sometimes	mostly	mostly	almost never	almost never	almost never	almost never	almost never	almost never	almost never	almost never	almost never	almost never	Sometimes	Sometimes	Sometimes	Sometimes	Sometimes	Sometimes	Never	Never	Never	Never	Never	Never	Never	Never	Never	Never
103	Employed	500$ _ 999$	No	mostly	sometimes	sometimes	rarely	sometimes	rarely	sometimes	mostly	sometimes	mostly	About Half the time	About Half the time	About Half the time	most of the time	About Half the time	Sometimes	Sometimes	Sometimes	Sometimes	Sometimes	About Half the time	Sometimes	About Half the time	About Half the time	About Half the time	About Half the time	Slightly	Slightly	Slightly	Slightly	Slightly	Fequently	Fequently	Fequently	Fequently	Moderately
104	Employed	500$ _ 999$	No	mostly	mostly	mostly	mostly	mostly	sometimes	sometimes	sometimes	sometimes	mostly	About Half the time	Sometimes	Sometimes	Sometimes	almost never	almost never	Sometimes	almost never	almost never	almost never	Sometimes	Sometimes	almost never	almost never	Sometimes	Sometimes	Moderately	Slightly	Never	Never	Slightly	Moderately	Moderately	Moderately	Fequently	Fequently
105	Employed	500$ _ 999$	No	sometimes	sometimes	sometimes	sometimes	sometimes	sometimes	sometimes	sometimes	sometimes	sometimes	almost never	Sometimes	most of the time	almost never	almost never	almost never	almost never	almost never	almost never	About Half the time	About Half the time	About Half the time	About Half the time	About Half the time	About Half the time	About Half the time	Fequently	Fequently	Never	Never	Never	Never	Never	Fequently	Never	Never
106	Employed	500$ _ 999$	No	mostly	mostly	mostly	mostly	mostly	mostly	mostly	mostly	mostly	mostly	Sometimes	About Half the time	About Half the time	Sometimes	Sometimes	almost never	Sometimes	Sometimes	almost never	almost never	About Half the time	almost never	almost never	almost never	almost never	almost never	Moderately	Slightly	Never	Slightly	Slightly	Slightly	Moderately	Slightly	Moderately	Moderately
107	Employed	500$ _ 999$	No	mostly	mostly	mostly	mostly	mostly	mostly	mostly	mostly	mostly	mostly	almost never	almost never	almost never	Sometimes	almost never	almost never	Sometimes	Sometimes	almost never	almost never	Sometimes	almost never	almost never	almost never	almost never	almost never	Never	Slightly	Never	Never	Never	Slightly	Slightly	Slightly	Slightly	Slightly
108	Employed	500$ _ 999$	No	sometimes	mostly	mostly	sometimes	mostly	mostly	sometimes	sometimes	mostly	mostly	Sometimes	Sometimes	Sometimes	Sometimes	Sometimes	Sometimes	Sometimes	Sometimes	Sometimes	Sometimes	Sometimes	Sometimes	Sometimes	Sometimes	Sometimes	Sometimes	Moderately	Slightly	Slightly	Slightly	Slightly	Slightly	Moderately	Slightly	Slightly	Slightly
109	Employed	500$ _ 999$	No	sometimes	sometimes	always	always	always	always	always	always	always	always	Sometimes	Sometimes	Sometimes	Sometimes	Sometimes	Sometimes	Sometimes	Sometimes	Sometimes	Sometimes	Sometimes	Sometimes	Sometimes	Sometimes	Sometimes	Sometimes	Slightly	Moderately	Moderately	Slightly	Slightly	Moderately	Moderately	Moderately	Moderately	Moderately
110	Employed	500$ _ 999$	No	always	mostly	mostly	mostly	mostly	mostly	mostly	mostly	mostly	mostly	most of the time	most of the time	most of the time	About Half the time	About Half the time	almost never	Sometimes	Sometimes	Sometimes	most of the time	About Half the time	most of the time	most of the time	Almost Always	Almost Always	Almost Always	Never	Fequently	Never	Slightly	Never	Slightly	Fequently	Fequently	Never	Never
111	Employed	500$ _ 999$	No	mostly	mostly	mostly	mostly	sometimes	mostly	sometimes	sometimes	sometimes	sometimes	most of the time	most of the time	About Half the time	Sometimes	About Half the time	Sometimes	Sometimes	Sometimes	Sometimes	most of the time	About Half the time	About Half the time	Sometimes	Sometimes	About Half the time	About Half the time	Fequently	Moderately	Moderately	Moderately	Moderately	Slightly	Slightly	Moderately	Moderately	Slightly
112	Employed	500$ _ 999$	No	always	mostly	always	always	always	mostly	always	mostly	mostly	mostly	About Half the time	most of the time	most of the time	Sometimes	About Half the time	almost never	About Half the time	Sometimes	Sometimes	most of the time	most of the time	Sometimes	About Half the time	Sometimes	About Half the time	About Half the time	Moderately	Slightly	Never	Never	Never	Slightly	Slightly	Moderately	Moderately	Moderately
113	Employed	500$ _ 999$	No	mostly	mostly	mostly	mostly	mostly	mostly	mostly	mostly	mostly	mostly	almost never	almost never	Sometimes	almost never	almost never	almost never	Sometimes	almost never	almost never	almost never	Sometimes	Sometimes	Sometimes	almost never	Sometimes	Sometimes	Never	Slightly	Slightly	Slightly	Slightly	Slightly	Slightly	Moderately	Moderately	Slightly
114	Employed	500$ _ 999$	No	mostly	sometimes	mostly	mostly	mostly	mostly	mostly	mostly	sometimes	mostly	almost never	Sometimes	Sometimes	almost never	almost never	almost never	almost never	Sometimes	almost never	Sometimes	almost never	almost never	almost never	almost never	almost never	almost never	Never	Never	Slightly	Never	Never	Never	Never	Slightly	Never	Never
115	Employed	500$ _ 999$	No	mostly	always	mostly	mostly	mostly	sometimes	sometimes	mostly	mostly	mostly	About Half the time	About Half the time	most of the time	About Half the time	most of the time	About Half the time	Almost Always	About Half the time	Sometimes	Sometimes	almost never	almost never	most of the time	Sometimes	most of the time	About Half the time	Slightly	Slightly	Never	Never	Never	Never	Slightly	Slightly	Moderately	Moderately
116	Employed	500$ _ 999$	No	mostly	always	mostly	always	mostly	sometimes	mostly	sometimes	mostly	always	almost never	Sometimes	Sometimes	almost never	almost never	almost never	Sometimes	almost never	Sometimes	almost never	Sometimes	Sometimes	almost never	Sometimes	Sometimes	Sometimes	Slightly	Slightly	Never	Slightly	Never	Never	Never	Slightly	Never	Never
117	Employed	500$ _ 999$	No	always	never	sometimes	sometimes	sometimes	sometimes	sometimes	sometimes	rarely	mostly	Sometimes	Sometimes	Sometimes	almost never	Sometimes	almost never	Sometimes	almost never	almost never	Sometimes	Sometimes	most of the time	almost never	almost never	almost never	almost never	Slightly	Moderately	Moderately	Moderately	Never	Never	Fequently	Fequently	Never	Moderately
118	Employed	500$ _ 999$	No	mostly	sometimes	mostly	sometimes	sometimes	sometimes	mostly	mostly	sometimes	always	Sometimes	Sometimes	About Half the time	almost never	Sometimes	Sometimes	most of the time	almost never	Sometimes	Sometimes	almost never	Sometimes	Sometimes	Sometimes	Sometimes	almost never	Slightly	Slightly	Fequently	Never	Never	Slightly	Never	Never	Moderately	Slightly
119	Employed	500$ _ 999$	No	mostly	mostly	always	always	always	sometimes	always	always	always	always	most of the time	most of the time	Almost Always	Almost Always	Almost Always	Sometimes	Almost Always	Almost Always	almost never	Almost Always	almost never	Almost Always	almost never	almost never	almost never	Almost Always	Never	Slightly	Never	Never	Never	Fequently	Fequently	Fequently	Fequently	Slightly
120	Employed	500$ _ 999$	No	sometimes	mostly	sometimes	sometimes	sometimes	sometimes	rarely	rarely	sometimes	sometimes	most of the time	Sometimes	Sometimes	almost never	almost never	Sometimes	Sometimes	almost never	almost never	almost never	almost never	Sometimes	most of the time	Sometimes	Sometimes	Sometimes	Slightly	Slightly	Never	Slightly	Never	Slightly	Slightly	Slightly	Fequently	Moderately
121	Employed	500$ _ 999$	No	mostly	mostly	mostly	mostly	sometimes	sometimes	sometimes	mostly	mostly	mostly	Sometimes	Sometimes	Sometimes	Sometimes	Sometimes	Sometimes	Sometimes	Sometimes	Sometimes	Sometimes	Sometimes	Sometimes	Sometimes	Sometimes	Sometimes	Sometimes	Never	Slightly	Moderately	Slightly	Moderately	Never	Fequently	Slightly	Slightly	Slightly
122	Employed	500$ _ 999$	No	sometimes	sometimes	sometimes	mostly	sometimes	mostly	mostly	sometimes	sometimes	mostly	Sometimes	About Half the time	Sometimes	Sometimes	Sometimes	almost never	Sometimes	Sometimes	almost never	About Half the time	almost never	almost never	almost never	almost never	almost never	Sometimes	Never	Slightly	Slightly	Slightly	Never	Never	Slightly	Slightly	Moderately	Slightly
123	Employed	500$ _ 999$	No	always	sometimes	mostly	sometimes	sometimes	sometimes	mostly	sometimes	sometimes	sometimes	Sometimes	Sometimes	Sometimes	Sometimes	Sometimes	Sometimes	About Half the time	Sometimes	Sometimes	About Half the time	Sometimes	About Half the time	About Half the time	Sometimes	Sometimes	Sometimes	Moderately	Slightly	Slightly	Slightly	Never	Slightly	Moderately	Moderately	Fequently	Moderately
124	Employed	500$ _ 999$	No	sometimes	sometimes	sometimes	mostly	mostly	mostly	mostly	sometimes	sometimes	mostly	most of the time	most of the time	About Half the time	About Half the time	About Half the time	About Half the time	most of the time	About Half the time	About Half the time	Almost Always	most of the time	Almost Always	most of the time	most of the time	most of the time	most of the time	Fequently	Fequently	Fequently	Fequently	Fequently	Fequently	Fequently	Fequently	Fequently	Fequently
125	Employed	500$ _ 999$	No	mostly	sometimes	sometimes	mostly	sometimes	mostly	mostly	mostly	sometimes	mostly	almost never	almost never	almost never	Sometimes	Sometimes	most of the time	almost never	almost never	almost never	almost never	Sometimes	About Half the time	almost never	Sometimes	almost never	most of the time	Slightly	Never	Never	Never	Slightly	Moderately	Never	Never	Never	Slightly
126	Employed	500$ _ 999$	No	sometimes	mostly	mostly	mostly	mostly	mostly	mostly	mostly	mostly	mostly	most of the time	most of the time	Sometimes	Sometimes	Sometimes	almost never	almost never	almost never	About Half the time	Sometimes	Sometimes	almost never	almost never	almost never	Sometimes	Sometimes	Never	Slightly	Never	Never	Never	Slightly	Never	Moderately	Slightly	Moderately
127	Employed	500$ _ 999$	No	mostly	sometimes	mostly	mostly	always	mostly	always	mostly	mostly	sometimes	About Half the time	About Half the time	almost never	almost never	almost never	almost never	Sometimes	Sometimes	Sometimes	Sometimes	Sometimes	almost never	Sometimes	almost never	almost never	almost never	Slightly	Never	Never	Never	Never	Moderately	Slightly	Slightly	Fequently	Moderately
128	Employed	500$ _ 999$	No	always	mostly	mostly	mostly	mostly	mostly	mostly	always	mostly	mostly	Sometimes	Sometimes	almost never	Almost Always	Sometimes	Sometimes	Sometimes	Almost Always	almost never	almost never	Almost Always	Sometimes	Sometimes	Sometimes	Sometimes	About Half the time	Fequently	Slightly	Never	Never	Never	Fequently	Fequently	Fequently	Fequently	Slightly
129	Employed	500$ _ 999$	No	always	always	always	always	always	always	always	always	always	always	almost never	Sometimes	most of the time	Sometimes	almost never	almost never	Sometimes	Sometimes	almost never	Sometimes	Sometimes	Sometimes	Sometimes	almost never	Sometimes	Sometimes	Moderately	Slightly	Never	Slightly	Never	Slightly	Never	Slightly	Never	Never
130	Employed	500$ _ 999$	No	mostly	mostly	mostly	mostly	mostly	sometimes	mostly	rarely	mostly	mostly	almost never	almost never	Sometimes	About Half the time	almost never	Sometimes	About Half the time	About Half the time	almost never	almost never	almost never	almost never	almost never	almost never	Sometimes	Sometimes	Moderately	Never	Never	Never	Never	Never	Never	Never	Slightly	Never
131	Employed	500$ _ 999$	No	always	mostly	mostly	always	mostly	mostly	mostly	mostly	mostly	mostly	Sometimes	About Half the time	Sometimes	most of the time	Sometimes	almost never	Sometimes	almost never	Sometimes	almost never	Sometimes	almost never	Sometimes	Sometimes	About Half the time	About Half the time	Moderately	Slightly	Never	Never	Never	Never	Slightly	Moderately	Moderately	Slightly
132	Employed	500$ _ 999$	No	mostly	sometimes	always	mostly	mostly	always	mostly	mostly	always	always	Sometimes	most of the time	almost never	Sometimes	almost never	almost never	almost never	Sometimes	almost never	almost never	Sometimes	Sometimes	almost never	Sometimes	almost never	almost never	Moderately	Fequently	Moderately	Slightly	Never	Moderately	Never	Slightly	Never	Never
133	Employed	500$ _ 999$	No	mostly	sometimes	sometimes	sometimes	sometimes	sometimes	sometimes	sometimes	sometimes	sometimes	Sometimes	almost never	almost never	almost never	almost never	Sometimes	Sometimes	almost never	almost never	almost never	Sometimes	Sometimes	almost never	almost never	Sometimes	almost never	Slightly	Slightly	Slightly	Slightly	Never	Never	Never	Slightly	Slightly	Fequently
134	Employed	500$ _ 999$	No	mostly	mostly	sometimes	sometimes	mostly	always	mostly	sometimes	sometimes	rarely	almost never	almost never	Sometimes	Sometimes	almost never	Sometimes	Sometimes	Sometimes	almost never	Sometimes	Sometimes	Sometimes	almost never	almost never	Sometimes	Sometimes	Moderately	Moderately	Slightly	Slightly	Slightly	Slightly	Moderately	Slightly	Never	Slightly
135	Employed	500$ _ 999$	No	always	always	always	always	always	always	always	always	always	always	About Half the time	About Half the time	almost never	almost never	About Half the time	About Half the time	almost never	almost never	almost never	almost never	About Half the time	almost never	almost never	almost never	almost never	almost never	Moderately	Never	Never	Never	Never	Never	Moderately	Moderately	Never	Never
136	Employed	500$ _ 999$	No	always	mostly	always	always	always	always	always	always	mostly	always	almost never	almost never	almost never	almost never	almost never	almost never	almost never	almost never	almost never	almost never	almost never	almost never	almost never	Sometimes	almost never	almost never	Slightly	Never	Never	Never	Never	Never	Never	Never	Never	Never
137	Employed	500$ _ 999$	No	mostly	mostly	always	mostly	mostly	mostly	mostly	always	always	always	Sometimes	Sometimes	Sometimes	almost never	almost never	Sometimes	Sometimes	almost never	Sometimes	Sometimes	Sometimes	Sometimes	Sometimes	Sometimes	Sometimes	Sometimes	Moderately	Slightly	Moderately	Moderately	Never	Slightly	Moderately	Slightly	Slightly	Slightly
138	Employed	500$ _ 999$	No	sometimes	sometimes	sometimes	sometimes	sometimes	rarely	mostly	sometimes	sometimes	sometimes	Sometimes	Sometimes	Sometimes	most of the time	most of the time	Sometimes	most of the time	most of the time	most of the time	almost never	most of the time	Sometimes	Sometimes	Sometimes	most of the time	most of the time	Moderately	Fequently	Slightly	Moderately	Fequently	Fequently	Fequently	Fequently	Fequently	Fequently
139	Employed	500$ _ 999$	No	always	mostly	mostly	mostly	mostly	mostly	mostly	mostly	mostly	always	Sometimes	almost never	Sometimes	Sometimes	almost never	almost never	almost never	almost never	almost never	almost never	almost never	almost never	almost never	almost never	almost never	almost never	Never	Never	Never	Never	Never	Never	Never	Never	Never	Never
140	Employed	500$ _ 999$	No	mostly	always	always	mostly	sometimes	rarely	mostly	mostly	always	always	almost never	almost never	Sometimes	almost never	almost never	almost never	Sometimes	Sometimes	almost never	almost never	almost never	Sometimes	almost never	almost never	Sometimes	almost never	Moderately	Slightly	Never	Never	Never	Never	Never	Never	Slightly	Slightly
141	Employed	500$ _ 999$	No	sometimes	mostly	always	mostly	mostly	rarely	mostly	sometimes	mostly	always	almost never	almost never	most of the time	Sometimes	About Half the time	almost never	Almost Always	Sometimes	almost never	almost never	Sometimes	Almost Always	almost never	almost never	Almost Always	Almost Always	Slightly	Moderately	Fequently	Fequently	Never	Slightly	Slightly	Slightly	Fequently	Slightly
142	Employed	500$ _ 999$	No	always	mostly	always	mostly	mostly	mostly	mostly	always	mostly	always	Sometimes	Sometimes	Sometimes	almost never	almost never	Sometimes	About Half the time	Sometimes	almost never	almost never	almost never	almost never	almost never	almost never	About Half the time	Sometimes	Moderately	Slightly	Slightly	Slightly	Moderately	Moderately	Never	Slightly	Fequently	Slightly
143	Employed	500$ _ 999$	No	always	always	always	always	always	always	always	always	always	always	Sometimes	Sometimes	About Half the time	Sometimes	most of the time	About Half the time	Sometimes	About Half the time	Sometimes	Sometimes	Sometimes	almost never	Sometimes	almost never	Sometimes	Sometimes	Moderately	Slightly	Never	Slightly	Slightly	Never	Slightly	Fequently	Slightly	Slightly
144	Employed	500$ _ 999$	No	mostly	mostly	mostly	mostly	mostly	mostly	mostly	mostly	mostly	mostly	Sometimes	Sometimes	almost never	almost never	almost never	almost never	almost never	almost never	almost never	almost never	almost never	almost never	almost never	almost never	almost never	almost never	Slightly	Slightly	Never	Never	Never	Slightly	Never	Moderately	Slightly	Never
145	Employed	500$ _ 999$	No	always	always	mostly	always	always	always	always	always	always	always	most of the time	most of the time	most of the time	most of the time	most of the time	most of the time	most of the time	most of the time	most of the time	most of the time	most of the time	most of the time	most of the time	most of the time	most of the time	most of the time	Never	Never	Never	Never	Never	Never	Never	Never	Never	Never
146	Employed	500$ _ 999$	No	always	always	mostly	always	always	mostly	mostly	mostly	always	always	About Half the time	Sometimes	Sometimes	Sometimes	Sometimes	almost never	almost never	almost never	almost never	almost never	almost never	almost never	almost never	almost never	almost never	almost never	Slightly	Never	Never	Never	Never	Never	Never	Never	Never	Never
147	Employed	500$ _ 999$	No	always	mostly	always	always	sometimes	always	sometimes	always	always	sometimes	Sometimes	About Half the time	most of the time	About Half the time	Sometimes	About Half the time	Sometimes	Sometimes	Sometimes	About Half the time	About Half the time	About Half the time	Sometimes	About Half the time	Sometimes	About Half the time	Moderately	Moderately	Moderately	Moderately	Moderately	Moderately	Fequently	Slightly	Moderately	Moderately
148	Employed	500$ _ 999$	No	always	always	always	always	always	always	always	always	always	always	Sometimes	Sometimes	almost never	almost never	almost never	almost never	almost never	almost never	almost never	almost never	almost never	almost never	almost never	almost never	almost never	almost never	Never	Never	Never	Never	Slightly	Never	Never	Never	Slightly	Slightly
149	Employed	500$ _ 999$	No	always	always	always	always	always	always	always	always	always	always	Sometimes	About Half the time	Sometimes	almost never	Sometimes	almost never	almost never	almost never	almost never	almost never	almost never	almost never	almost never	almost never	almost never	almost never	Slightly	Never	Never	Never	Never	Never	Slightly	Slightly	Never	Never
150	Employed	500$ _ 999$	No	mostly	mostly	always	mostly	mostly	sometimes	mostly	always	mostly	mostly	almost never	almost never	Sometimes	almost never	almost never	almost never	Sometimes	almost never	almost never	almost never	almost never	almost never	almost never	almost never	almost never	Sometimes	Never	Never	Never	Never	Never	Never	Never	Never	Never	Never
151	Employed	500$ _ 999$	No	always	always	always	always	always	mostly	always	always	always	always	almost never	almost never	almost never	Almost Always	almost never	almost never	almost never	almost never	almost never	almost never	Almost Always	almost never	almost never	Almost Always	almost never	Almost Always	Never	Slightly	Never	Slightly	Slightly	Never	Never	Fequently	Fequently	Fequently
152	Employed	500$ _ 999$	No	always	always	always	always	always	always	always	always	always	always	Sometimes	About Half the time	almost never	almost never	almost never	almost never	almost never	almost never	Sometimes	almost never	almost never	almost never	almost never	almost never	almost never	Sometimes	Fequently	Fequently	Fequently	Fequently	Fequently	Fequently	Fequently	Moderately	Fequently	Fequently
153	Employed	500$ _ 999$	No	always	always	sometimes	mostly	mostly	sometimes	sometimes	sometimes	mostly	rarely	Sometimes	Sometimes	almost never	almost never	almost never	almost never	almost never	almost never	Sometimes	Sometimes	Sometimes	almost never	Sometimes	most of the time	most of the time	most of the time	Moderately	Slightly	Never	Never	Never	Never	Never	Slightly	Never	Never
154	Employed	500$ _ 999$	No	mostly	mostly	mostly	mostly	mostly	mostly	mostly	mostly	mostly	mostly	About Half the time	About Half the time	About Half the time	About Half the time	About Half the time	About Half the time	About Half the time	About Half the time	About Half the time	About Half the time	About Half the time	About Half the time	About Half the time	About Half the time	About Half the time	About Half the time	Moderately	Moderately	Moderately	Moderately	Moderately	Moderately	Moderately	Moderately	Moderately	Moderately
155	Employed	500$ _ 999$	No	sometimes	mostly	mostly	mostly	mostly	mostly	mostly	mostly	mostly	mostly	almost never	Sometimes	Sometimes	almost never	almost never	Sometimes	almost never	almost never	almost never	almost never	almost never	almost never	almost never	Sometimes	About Half the time	Sometimes	Never	Moderately	Never	Slightly	Never	Slightly	Slightly	Slightly	Slightly	Never
156	Unemployed	500$ _ 999$	No	mostly	sometimes	mostly	sometimes	mostly	sometimes	sometimes	sometimes	mostly	mostly	almost never	almost never	Sometimes	almost never	almost never	almost never	Sometimes	almost never	almost never	almost never	Sometimes	almost never	Sometimes	almost never	Sometimes	almost never	Moderately	Slightly	Never	Never	Never	Never	Never	Never	Fequently	Fequently
157	Unemployed	500$ _ 999$	No	always	always	always	always	always	mostly	mostly	always	always	always	Sometimes	Sometimes	Sometimes	Sometimes	almost never	almost never	almost never	almost never	almost never	almost never	Sometimes	almost never	almost never	almost never	almost never	almost never	Slightly	Never	Never	Never	Never	Never	Slightly	Never	Slightly	Slightly
158	Unemployed	500$ _ 999$	No	always	always	mostly	mostly	mostly	mostly	mostly	mostly	mostly	mostly	most of the time	most of the time	most of the time	Sometimes	Sometimes	Sometimes	Sometimes	Sometimes	About Half the time	Sometimes	Sometimes	About Half the time	About Half the time	Sometimes	Sometimes	Sometimes	Moderately	Slightly	Slightly	Never	Never	Slightly	Fequently	Fequently	Fequently	Fequently
159	Unemployed	500$ _ 999$	No	mostly	mostly	always	mostly	mostly	mostly	always	mostly	mostly	mostly	Sometimes	Sometimes	Almost Always	most of the time	Sometimes	Sometimes	Sometimes	Sometimes	Sometimes	Sometimes	Sometimes	Sometimes	Sometimes	most of the time	most of the time	Sometimes	Moderately	Slightly	Fequently	Slightly	Slightly	Moderately	Slightly	Moderately	Slightly	Fequently
160	Unemployed	500$ _ 999$	No	mostly	sometimes	always	always	sometimes	sometimes	sometimes	always	mostly	always	Sometimes	Sometimes	Sometimes	almost never	almost never	almost never	almost never	almost never	almost never	Sometimes	Sometimes	Sometimes	Sometimes	almost never	almost never	almost never	Slightly	Slightly	Never	Never	Slightly	Slightly	Slightly	Slightly	Never	Never
161	Unemployed	500$ _ 999$	No	mostly	sometimes	sometimes	sometimes	sometimes	sometimes	sometimes	sometimes	sometimes	mostly	Sometimes	Sometimes	most of the time	Sometimes	almost never	almost never	Sometimes	almost never	almost never	Sometimes	Sometimes	almost never	Sometimes	almost never	About Half the time	Sometimes	Moderately	Slightly	Never	Never	Never	Never	Slightly	Slightly	Slightly	Slightly
162	Unemployed	500$ _ 999$	No	always	sometimes	mostly	mostly	mostly	mostly	mostly	sometimes	sometimes	always	About Half the time	About Half the time	most of the time	most of the time	Almost Always	Almost Always	Almost Always	Almost Always	Sometimes	most of the time	most of the time	About Half the time	Sometimes	Sometimes	About Half the time	Sometimes	Moderately	Fequently	Fequently	Fequently	Moderately	Slightly	Fequently	Fequently	Fequently	Fequently
163	Unemployed	500$ _ 999$	No	never	rarely	never	never	never	never	never	never	rarely	rarely	Sometimes	About Half the time	Sometimes	Sometimes	Sometimes	Sometimes	Sometimes	Sometimes	Sometimes	Sometimes	Sometimes	Sometimes	Sometimes	Sometimes	Sometimes	Sometimes	Slightly	Moderately	Slightly	Slightly	Slightly	Never	Never	Never	Slightly	Slightly
164	Unemployed	500$ _ 999$	No	mostly	mostly	mostly	mostly	mostly	mostly	mostly	sometimes	mostly	mostly	About Half the time	most of the time	Sometimes	About Half the time	almost never	almost never	Sometimes	most of the time	About Half the time	almost never	almost never	almost never	most of the time	About Half the time	Sometimes	Sometimes	Slightly	Moderately	Never	Never	Never	Slightly	Never	Fequently	Never	Slightly
165	Unemployed	500$ _ 999$	No	mostly	sometimes	mostly	sometimes	mostly	always	sometimes	always	sometimes	mostly	most of the time	About Half the time	About Half the time	most of the time	About Half the time	About Half the time	most of the time	About Half the time	Almost Always	most of the time	Sometimes	Sometimes	Almost Always	most of the time	About Half the time	Almost Always	Slightly	Fequently	Fequently	Fequently	Fequently	Moderately	Moderately	Moderately	Slightly	Slightly
166	Unemployed	500$ _ 999$	No	sometimes	sometimes	sometimes	sometimes	sometimes	sometimes	sometimes	sometimes	sometimes	sometimes	About Half the time	About Half the time	most of the time	most of the time	About Half the time	About Half the time	About Half the time	most of the time	most of the time	About Half the time	About Half the time	About Half the time	About Half the time	About Half the time	About Half the time	About Half the time	Slightly	Slightly	Never	Moderately	Moderately	Moderately	Fequently	Fequently	Moderately	Fequently
167	Unemployed	500$ _ 999$	No	sometimes	never	rarely	sometimes	never	never	never	rarely	never	never	Sometimes	Sometimes	Sometimes	almost never	Sometimes	almost never	Sometimes	About Half the time	About Half the time	Sometimes	almost never	About Half the time	almost never	Sometimes	Sometimes	Sometimes	Slightly	Never	Slightly	Never	Slightly	Never	Slightly	Moderately	Moderately	Never
168	Unemployed	500$ _ 999$	No	mostly	never	mostly	sometimes	never	mostly	mostly	always	mostly	mostly	Sometimes	Sometimes	Almost Always	almost never	Sometimes	almost never	Sometimes	Sometimes	almost never	Sometimes	Sometimes	Sometimes	Sometimes	almost never	Sometimes	Almost Always	Moderately	Moderately	Never	Never	Never	Never	Slightly	Slightly	Moderately	Slightly
169	Unemployed	500$ _ 999$	No	always	always	never	always	always	mostly	always	always	mostly	mostly	almost never	almost never	almost never	almost never	almost never	almost never	almost never	almost never	almost never	almost never	almost never	almost never	almost never	almost never	almost never	almost never	Slightly	Slightly	Moderately	Slightly	Slightly	Slightly	Slightly	Moderately	Slightly	Moderately
170	Unemployed	500$ _ 999$	No	always	sometimes	mostly	mostly	mostly	mostly	mostly	mostly	sometimes	never	Almost Always	Almost Always	Almost Always	Almost Always	most of the time	most of the time	most of the time	About Half the time	About Half the time	Almost Always	Almost Always	About Half the time	About Half the time	About Half the time	Almost Always	most of the time	Moderately	Fequently	Never	Slightly	Moderately	Fequently	Fequently	Fequently	Fequently	Fequently
171	Unemployed	500$ _ 999$	No	mostly	sometimes	mostly	always	always	mostly	mostly	always	always	mostly	Sometimes	About Half the time	Sometimes	most of the time	Sometimes	Sometimes	Almost Always	Almost Always	most of the time	Sometimes	Sometimes	About Half the time	About Half the time	Sometimes	Sometimes	About Half the time	Slightly	Slightly	Never	Never	Never	Never	Slightly	Never	Never	Never
172	Unemployed	500$ _ 999$	No	always	mostly	always	always	always	mostly	mostly	mostly	always	always	Sometimes	Sometimes	most of the time	Sometimes	Sometimes	Sometimes	About Half the time	Sometimes	almost never	almost never	Sometimes	almost never	Sometimes	almost never	almost never	Sometimes	Slightly	Slightly	Never	Never	Never	Never	Never	Slightly	Slightly	Slightly
173	Unemployed	500$ _ 999$	No	always	always	always	always	always	sometimes	always	sometimes	always	always	almost never	almost never	most of the time	About Half the time	almost never	Sometimes	About Half the time	Sometimes	almost never	Sometimes	Sometimes	almost never	Sometimes	Sometimes	Sometimes	Sometimes	Slightly	Slightly	Slightly	Slightly	Never	Never	Slightly	Never	Slightly	Slightly
174	Unemployed	500$ _ 999$	No	mostly	mostly	rarely	rarely	mostly	sometimes	rarely	rarely	sometimes	mostly	most of the time	most of the time	most of the time	About Half the time	Sometimes	Sometimes	About Half the time	most of the time	About Half the time	most of the time	most of the time	most of the time	About Half the time	About Half the time	About Half the time	About Half the time	Fequently	Moderately	Never	Never	Never	Never	Moderately	Fequently	Never	Slightly
175	Unemployed	500$ _ 999$	No	sometimes	sometimes	always	sometimes	sometimes	never	sometimes	sometimes	sometimes	always	Sometimes	Sometimes	Almost Always	almost never	Sometimes	almost never	Sometimes	Sometimes	almost never	Sometimes	Sometimes	almost never	almost never	almost never	Sometimes	Sometimes	Slightly	Moderately	Slightly	Never	Never	Slightly	Slightly	Moderately	Fequently	Fequently
176	Unemployed	500$ _ 999$	No	mostly	sometimes	sometimes	sometimes	sometimes	rarely	mostly	mostly	sometimes	mostly	Sometimes	Sometimes	About Half the time	Sometimes	almost never	almost never	Sometimes	Sometimes	About Half the time	almost never	Sometimes	almost never	About Half the time	almost never	About Half the time	About Half the time	Slightly	Never	Never	Slightly	Never	Slightly	Slightly	Slightly	Never	Never
177	Unemployed	500$ _ 999$	No	always	mostly	always	always	always	always	always	always	mostly	always	almost never	almost never	Sometimes	Sometimes	almost never	almost never	Sometimes	almost never	almost never	almost never	almost never	almost never	almost never	almost never	almost never	almost never	Never	Never	Never	Never	Never	Never	Never	Slightly	Slightly	Slightly
178	Unemployed	500$ _ 999$	No	always	always	always	always	always	always	always	always	always	always	almost never	almost never	Sometimes	almost never	almost never	almost never	Sometimes	almost never	almost never	Sometimes	Sometimes	almost never	Sometimes	Sometimes	almost never	almost never	Slightly	Never	Never	Never	Never	Never	Never	Never	Slightly	Never
179	Unemployed	500$ _ 999$	No	always	sometimes	sometimes	sometimes	sometimes	mostly	mostly	mostly	rarely	always	Sometimes	Sometimes	Sometimes	almost never	almost never	Sometimes	Sometimes	almost never	almost never	Sometimes	almost never	Sometimes	almost never	almost never	Sometimes	Sometimes	Fequently	Slightly	Never	Never	Never	Never	Never	Slightly	Fequently	Slightly
180	Unemployed	500$ _ 999$	No	mostly	rarely	sometimes	sometimes	sometimes	sometimes	sometimes	sometimes	rarely	mostly	most of the time	most of the time	most of the time	almost never	most of the time	most of the time	most of the time	almost never	almost never	almost never	Sometimes	Sometimes	almost never	almost never	almost never	About Half the time	Slightly	Moderately	Fequently	Fequently	Moderately	Fequently	Moderately	Fequently	Slightly	Moderately
181	Unemployed	500$ _ 999$	No	rarely	rarely	rarely	rarely	rarely	sometimes	rarely	rarely	rarely	sometimes	most of the time	most of the time	most of the time	most of the time	most of the time	About Half the time	most of the time	most of the time	most of the time	most of the time	most of the time	most of the time	most of the time	About Half the time	About Half the time	most of the time	Moderately	Moderately	Never	Never	Never	Moderately	Fequently	Fequently	Fequently	Fequently
182	Unemployed	500$ _ 999$	No	always	always	always	always	always	always	always	mostly	mostly	always	Sometimes	almost never	About Half the time	almost never	almost never	Sometimes	Sometimes	almost never	almost never	Sometimes	Sometimes	Sometimes	Sometimes	almost never	About Half the time	About Half the time	Never	Slightly	Never	Never	Never	Slightly	Never	Never	Fequently	Fequently
183	Unemployed	500$ _ 999$	No	sometimes	mostly	sometimes	sometimes	sometimes	sometimes	sometimes	mostly	mostly	always	About Half the time	About Half the time	Almost Always	Almost Always	Almost Always	Almost Always	Almost Always	Almost Always	Almost Always	Almost Always	Almost Always	About Half the time	Almost Always	Almost Always	most of the time	Almost Always	Moderately	Fequently	Never	Fequently	Never	Moderately	Fequently	Fequently	Fequently	Fequently
184	Unemployed	500$ _ 999$	No	mostly	mostly	mostly	mostly	mostly	mostly	mostly	mostly	mostly	mostly	most of the time	almost never	Sometimes	almost never	About Half the time	About Half the time	About Half the time	Sometimes	Sometimes	Sometimes	Sometimes	About Half the time	About Half the time	About Half the time	About Half the time	Sometimes	Never	Never	Never	Never	Never	Never	Never	Never	Never	Never
185	Unemployed	500$ _ 999$	No	mostly	mostly	mostly	mostly	mostly	mostly	mostly	mostly	mostly	mostly	almost never	almost never	almost never	almost never	almost never	almost never	almost never	almost never	almost never	almost never	almost never	almost never	almost never	almost never	almost never	almost never	Slightly	Never	Never	Never	Never	Never	Never	Never	Slightly	Never
186	Unemployed	500$ _ 999$	No	mostly	mostly	sometimes	mostly	mostly	mostly	sometimes	mostly	sometimes	mostly	Sometimes	Sometimes	most of the time	Sometimes	almost never	almost never	About Half the time	About Half the time	About Half the time	About Half the time	About Half the time	About Half the time	About Half the time	About Half the time	About Half the time	About Half the time	Slightly	Moderately	Never	Never	Never	Slightly	Slightly	Slightly	Slightly	Slightly
187	Unemployed	500$ _ 999$	No	mostly	mostly	always	mostly	mostly	always	always	mostly	mostly	mostly	Sometimes	Sometimes	About Half the time	Sometimes	Sometimes	almost never	About Half the time	About Half the time	almost never	Sometimes	almost never	Sometimes	almost never	almost never	About Half the time	Sometimes	Moderately	Moderately	Fequently	Fequently	Fequently	Slightly	Fequently	Fequently	Never	Fequently
188	Unemployed	500$ _ 999$	No	always	always	always	always	always	always	always	always	always	always	almost never	almost never	Sometimes	Sometimes	Sometimes	Sometimes	Sometimes	Sometimes	Sometimes	Sometimes	Sometimes	Sometimes	Sometimes	Sometimes	Sometimes	Sometimes	Slightly	Never	Never	Never	Never	Never	Never	Never	Never	Never
189	Unemployed	500$ _ 999$	No	mostly	sometimes	rarely	sometimes	mostly	mostly	mostly	mostly	mostly	mostly	most of the time	most of the time	most of the time	Sometimes	About Half the time	most of the time	most of the time	most of the time	Almost Always	most of the time	Almost Always	Almost Always	Almost Always	Almost Always	Almost Always	Almost Always	Moderately	Fequently	Never	Never	Never	Never	Slightly	Moderately	Never	Slightly
190	Unemployed	500$ _ 999$	No	sometimes	sometimes	mostly	mostly	sometimes	sometimes	sometimes	sometimes	rarely	sometimes	About Half the time	most of the time	most of the time	Sometimes	Sometimes	Sometimes	most of the time	Sometimes	Sometimes	Sometimes	almost never	Sometimes	Sometimes	About Half the time	Sometimes	Sometimes	Slightly	Slightly	Fequently	Fequently	Slightly	Moderately	Slightly	Slightly	Fequently	Moderately
191	Unemployed	500$ _ 999$	No	mostly	sometimes	always	always	always	mostly	mostly	always	mostly	always	Sometimes	almost never	Sometimes	almost never	almost never	almost never	almost never	almost never	almost never	almost never	Sometimes	Sometimes	Sometimes	almost never	almost never	almost never	Moderately	Slightly	Never	Never	Slightly	Fequently	Slightly	Slightly	Never	Never
192	Unemployed	500$ _ 999$	No	rarely	rarely	sometimes	rarely	rarely	mostly	sometimes	rarely	rarely	sometimes	most of the time	most of the time	most of the time	most of the time	most of the time	most of the time	most of the time	most of the time	most of the time	most of the time	most of the time	most of the time	most of the time	most of the time	most of the time	most of the time	Fequently	Fequently	Fequently	Fequently	Fequently	Moderately	Never	Fequently	Moderately	Never
193	Unemployed	500$ _ 999$	No	mostly	sometimes	always	sometimes	sometimes	rarely	always	sometimes	sometimes	always	most of the time	About Half the time	most of the time	Sometimes	Sometimes	almost never	About Half the time	Sometimes	almost never	Sometimes	Sometimes	almost never	Sometimes	Sometimes	Sometimes	Almost Always	Moderately	Moderately	Fequently	Slightly	Slightly	Slightly	Moderately	Slightly	Fequently	Fequently
194	Unemployed	500$ _ 999$	No	mostly	sometimes	mostly	mostly	sometimes	rarely	sometimes	mostly	sometimes	mostly	About Half the time	Sometimes	About Half the time	Sometimes	almost never	almost never	Sometimes	Sometimes	Sometimes	Sometimes	Sometimes	Sometimes	Sometimes	About Half the time	About Half the time	About Half the time	Slightly	Slightly	Never	Never	Never	Never	Fequently	Fequently	Never	Moderately
195	Unemployed	500$ _ 999$	No	always	mostly	mostly	mostly	mostly	mostly	mostly	sometimes	mostly	mostly	About Half the time	About Half the time	About Half the time	Sometimes	About Half the time	About Half the time	About Half the time	Sometimes	About Half the time	About Half the time	About Half the time	About Half the time	About Half the time	About Half the time	About Half the time	most of the time	Slightly	Slightly	Moderately	Slightly	Moderately	Slightly	Never	Never	Moderately	Slightly
196	Unemployed	500$ _ 999$	No	always	always	always	always	always	rarely	always	mostly	always	always	Sometimes	Sometimes	most of the time	Sometimes	Sometimes	most of the time	Almost Always	Sometimes	Sometimes	Sometimes	Sometimes	Sometimes	Sometimes	Sometimes	Almost Always	Almost Always	Fequently	Fequently	Never	Never	Never	Never	Never	Slightly	Never	Slightly
197	Unemployed	500$ _ 999$	No	mostly	mostly	mostly	mostly	mostly	mostly	mostly	rarely	sometimes	sometimes	Sometimes	Sometimes	almost never	almost never	almost never	almost never	almost never	almost never	almost never	almost never	Sometimes	almost never	almost never	almost never	almost never	almost never	Slightly	Slightly	Never	Never	Never	Slightly	Never	Slightly	Moderately	Slightly
198	Unemployed	500$ _ 999$	No	sometimes	sometimes	sometimes	sometimes	sometimes	sometimes	sometimes	sometimes	sometimes	mostly	most of the time	most of the time	most of the time	Sometimes	About Half the time	Almost Always	About Half the time	Sometimes	Sometimes	most of the time	About Half the time	Sometimes	most of the time	most of the time	most of the time	About Half the time	Moderately	Fequently	Never	Never	Never	Never	Slightly	Moderately	Fequently	Moderately
199	Unemployed	500$ _ 999$	No	mostly	mostly	mostly	mostly	mostly	sometimes	mostly	mostly	mostly	mostly	Sometimes	almost never	Almost Always	About Half the time	About Half the time	almost never	Almost Always	Sometimes	almost never	almost never	Sometimes	Sometimes	almost never	almost never	Almost Always	About Half the time	Moderately	Slightly	Never	Slightly	Never	Never	Moderately	Moderately	Slightly	Never
200	Unemployed	500$ _ 999$	No	sometimes	rarely	sometimes	sometimes	sometimes	never	rarely	always	rarely	mostly	Sometimes	Almost Always	About Half the time	About Half the time	most of the time	most of the time	most of the time	most of the time	most of the time	most of the time	most of the time	most of the time	most of the time	About Half the time	Sometimes	most of the time	Moderately	Slightly	Fequently	Fequently	Fequently	Fequently	Fequently	Fequently	Slightly	Slightly
201	Unemployed	500$ _ 999$	No	mostly	sometimes	always	sometimes	sometimes	rarely	mostly	sometimes	sometimes	always	almost never	almost never	About Half the time	Sometimes	Sometimes	Sometimes	Sometimes	About Half the time	almost never	almost never	Sometimes	almost never	Sometimes	almost never	Sometimes	most of the time	Slightly	Moderately	Never	Slightly	Never	Slightly	Slightly	Slightly	Never	Never
202	Unemployed	500$ _ 999$	No	sometimes	sometimes	mostly	mostly	sometimes	rarely	sometimes	rarely	mostly	sometimes	Sometimes	Sometimes	About Half the time	About Half the time	Sometimes	Sometimes	Sometimes	Sometimes	Sometimes	About Half the time	Sometimes	Sometimes	Sometimes	Sometimes	Sometimes	Sometimes	Moderately	Slightly	Never	Never	Never	Slightly	Moderately	Fequently	Slightly	Slightly
203	Unemployed	500$ _ 999$	No	rarely	sometimes	sometimes	sometimes	rarely	never	never	rarely	never	sometimes	most of the time	most of the time	most of the time	most of the time	About Half the time	most of the time	most of the time	most of the time	Sometimes	most of the time	most of the time	most of the time	About Half the time	most of the time	most of the time	most of the time	Moderately	Slightly	Never	Never	Never	Slightly	Fequently	Fequently	Slightly	Fequently
204	Unemployed	500$ _ 999$	No	always	mostly	mostly	mostly	mostly	always	mostly	mostly	mostly	always	almost never	almost never	most of the time	Sometimes	almost never	almost never	Sometimes	Sometimes	almost never	Sometimes	Sometimes	almost never	almost never	almost never	Sometimes	Sometimes	Moderately	Slightly	Never	Never	Never	Never	Slightly	Slightly	Never	Slightly
205	Unemployed	500$ _ 999$	No	sometimes	rarely	never	rarely	never	never	never	rarely	never	sometimes	Sometimes	Almost Always	About Half the time	Sometimes	Sometimes	Sometimes	Almost Always	most of the time	almost never	almost never	About Half the time	almost never	most of the time	About Half the time	most of the time	About Half the time	Never	Moderately	Slightly	Slightly	Slightly	Moderately	Fequently	Fequently	Slightly	Fequently
206	Unemployed	500$ _ 999$	No	mostly	sometimes	mostly	mostly	mostly	sometimes	sometimes	sometimes	rarely	sometimes	Sometimes	About Half the time	most of the time	most of the time	About Half the time	Sometimes	most of the time	most of the time	About Half the time	About Half the time	Almost Always	About Half the time	most of the time	most of the time	About Half the time	most of the time	Moderately	Slightly	Slightly	Slightly	Slightly	Moderately	Fequently	Fequently	Moderately	Moderately
207	Unemployed	500$ _ 999$	No	mostly	sometimes	mostly	rarely	sometimes	sometimes	never	never	sometimes	mostly	almost never	almost never	Sometimes	Sometimes	most of the time	Almost Always	Almost Always	almost never	Sometimes	almost never	Sometimes	Sometimes	almost never	Sometimes	most of the time	almost never	Fequently	Fequently	Slightly	Fequently	Never	Slightly	Fequently	Fequently	Fequently	Fequently
208	Unemployed	500$ _ 999$	No	mostly	sometimes	mostly	rarely	sometimes	sometimes	never	never	sometimes	mostly	almost never	almost never	Sometimes	Sometimes	most of the time	Almost Always	Almost Always	almost never	Sometimes	almost never	Sometimes	Sometimes	almost never	Sometimes	most of the time	almost never	Fequently	Fequently	Slightly	Fequently	Never	Slightly	Fequently	Fequently	Fequently	Fequently
209	Unemployed	500$ _ 999$	No	mostly	sometimes	always	sometimes	sometimes	rarely	mostly	always	sometimes	always	Sometimes	Sometimes	Almost Always	most of the time	almost never	almost never	most of the time	About Half the time	almost never	Sometimes	almost never	almost never	almost never	almost never	About Half the time	About Half the time	Slightly	Fequently	Never	Slightly	Never	Never	Fequently	Fequently	Never	Slightly
210	Unemployed	500$ _ 999$	No	rarely	mostly	mostly	mostly	mostly	mostly	sometimes	mostly	mostly	mostly	most of the time	most of the time	most of the time	Sometimes	Sometimes	almost never	Sometimes	almost never	almost never	almost never	About Half the time	almost never	almost never	almost never	most of the time	most of the time	Never	Moderately	Slightly	Moderately	Moderately	Slightly	Slightly	Moderately	Never	Never
211	Unemployed	500$ _ 999$	No	mostly	mostly	sometimes	mostly	mostly	sometimes	always	mostly	mostly	always	Sometimes	Sometimes	About Half the time	Sometimes	Sometimes	Sometimes	Sometimes	Sometimes	almost never	almost never	almost never	almost never	Sometimes	Sometimes	almost never	Sometimes	Slightly	Slightly	Never	Slightly	Slightly	Never	Slightly	Never	Moderately	Slightly
212	Unemployed	500$ _ 999$	No	always	mostly	mostly	mostly	always	sometimes	mostly	always	sometimes	always	About Half the time	About Half the time	Sometimes	almost never	almost never	almost never	About Half the time	Sometimes	almost never	Sometimes	most of the time	almost never	Sometimes	Sometimes	About Half the time	Sometimes	Fequently	Moderately	Never	Fequently	Fequently	Fequently	Moderately	Fequently	Moderately	Slightly
213	Unemployed	500$ _ 999$	No	mostly	mostly	mostly	mostly	mostly	sometimes	sometimes	mostly	always	mostly	almost never	almost never	almost never	almost never	almost never	almost never	almost never	almost never	almost never	almost never	almost never	almost never	almost never	almost never	almost never	almost never	Moderately	Moderately	Slightly	Slightly	Slightly	Slightly	Moderately	Moderately	Moderately	Slightly
214	Unemployed	500$ _ 999$	No	mostly	sometimes	mostly	mostly	mostly	mostly	mostly	mostly	mostly	sometimes	Sometimes	Sometimes	Sometimes	almost never	Sometimes	almost never	Sometimes	almost never	almost never	Sometimes	almost never	almost never	almost never	almost never	almost never	almost never	Slightly	Slightly	Slightly	Never	Never	Slightly	Slightly	Slightly	Slightly	Slightly
215	Unemployed	500$ _ 999$	No	mostly	mostly	mostly	mostly	mostly	mostly	mostly	mostly	mostly	mostly	almost never	Sometimes	Sometimes	Sometimes	Sometimes	Sometimes	Sometimes	Sometimes	Sometimes	Sometimes	Sometimes	Sometimes	Sometimes	Sometimes	Sometimes	Sometimes	Slightly	Slightly	Never	Never	Never	Never	Never	Never	Never	Never
216	Unemployed	500$ _ 999$	No	always	always	always	always	always	mostly	always	always	always	always	Sometimes	Sometimes	most of the time	Sometimes	almost never	almost never	Sometimes	almost never	almost never	almost never	almost never	almost never	almost never	almost never	almost never	almost never	Slightly	Slightly	Fequently	Fequently	Fequently	Moderately	Slightly	Slightly	Fequently	Slightly
217	Unemployed	500$ _ 999$	No	mostly	sometimes	mostly	sometimes	sometimes	sometimes	mostly	mostly	mostly	mostly	most of the time	most of the time	Sometimes	Sometimes	Sometimes	most of the time	About Half the time	most of the time	Sometimes	most of the time	most of the time	most of the time	most of the time	most of the time	most of the time	most of the time	Slightly	Fequently	Fequently	Fequently	Fequently	Fequently	Fequently	Fequently	Moderately	Slightly
218	Unemployed	500$ _ 999$	No	always	always	mostly	sometimes	always	always	always	mostly	always	always	Sometimes	Sometimes	almost never	Sometimes	About Half the time	About Half the time	Sometimes	Sometimes	almost never	About Half the time	most of the time	most of the time	About Half the time	Sometimes	most of the time	Sometimes	Slightly	Moderately	Slightly	Never	Never	Never	Slightly	Fequently	Slightly	Never
219	Unemployed	500$ _ 999$	No	always	always	always	always	always	always	always	always	always	always	Sometimes	Sometimes	most of the time	Sometimes	Sometimes	Sometimes	Sometimes	Sometimes	Sometimes	Sometimes	Sometimes	Sometimes	Sometimes	Sometimes	Sometimes	Sometimes	Moderately	Moderately	Never	Never	Slightly	Moderately	Slightly	Slightly	Slightly	Never
220	Unemployed	500$ _ 999$	No	always	sometimes	mostly	always	sometimes	mostly	always	always	sometimes	always	most of the time	About Half the time	most of the time	About Half the time	Almost Always	most of the time	Sometimes	About Half the time	Sometimes	almost never	Sometimes	Almost Always	most of the time	About Half the time	About Half the time	Sometimes	Moderately	Fequently	Slightly	Slightly	Slightly	Moderately	Moderately	Fequently	Slightly	Slightly
221	Unemployed	500$ _ 999$	No	sometimes	mostly	sometimes	sometimes	sometimes	sometimes	sometimes	rarely	mostly	always	About Half the time	most of the time	most of the time	Sometimes	almost never	Sometimes	Sometimes	Sometimes	almost never	almost never	Sometimes	almost never	almost never	Sometimes	almost never	About Half the time	Never	Moderately	Never	Never	Never	Slightly	Slightly	Never	Never	Slightly
222	Unemployed	500$ _ 999$	No	always	always	always	always	always	always	always	always	always	always	almost never	almost never	almost never	almost never	Sometimes	almost never	almost never	almost never	Sometimes	almost never	almost never	almost never	almost never	Sometimes	Sometimes	almost never	Never	Never	Never	Never	Never	Never	Never	Never	Never	Never
223	Unemployed	500$ _ 999$	No	always	always	sometimes	sometimes	always	always	always	always	always	always	Sometimes	About Half the time	Sometimes	Sometimes	Sometimes	almost never	Sometimes	almost never	almost never	almost never	Sometimes	almost never	almost never	Sometimes	Sometimes	almost never	Never	Never	Never	Never	Never	Never	Never	Moderately	Never	Never
224	Unemployed	500$ _ 999$	No	always	always	always	always	always	always	always	always	always	always	almost never	almost never	Sometimes	almost never	almost never	almost never	almost never	almost never	almost never	almost never	Sometimes	almost never	almost never	Sometimes	almost never	Sometimes	Moderately	Never	Never	Never	Never	Never	Fequently	Slightly	Never	Never
225	Unemployed	500$ _ 999$	No	mostly	always	rarely	always	always	always	mostly	always	always	always	almost never	almost never	almost never	almost never	About Half the time	Sometimes	Sometimes	Sometimes	Sometimes	Sometimes	Sometimes	About Half the time	About Half the time	About Half the time	About Half the time	About Half the time	Never	Moderately	Never	Never	Slightly	Slightly	Never	Never	Slightly	Slightly
226	Unemployed	500$ _ 999$	No	mostly	mostly	mostly	mostly	sometimes	mostly	mostly	sometimes	mostly	mostly	almost never	Sometimes	almost never	almost never	almost never	Sometimes	Sometimes	Sometimes	almost never	almost never	almost never	almost never	almost never	almost never	Sometimes	almost never	Moderately	Moderately	Never	Slightly	Never	Moderately	Never	Never	Slightly	Slightly
227	Unemployed	500$ _ 999$	No	mostly	always	sometimes	mostly	sometimes	mostly	always	always	mostly	mostly	Sometimes	Sometimes	About Half the time	Sometimes	almost never	almost never	Sometimes	Sometimes	almost never	almost never	About Half the time	Sometimes	most of the time	most of the time	About Half the time	Almost Always	Never	Never	Never	Never	Never	Slightly	Slightly	Fequently	Never	Slightly
228	Unemployed	500$ _ 999$	No	sometimes	sometimes	mostly	sometimes	sometimes	mostly	rarely	sometimes	sometimes	sometimes	Sometimes	About Half the time	Sometimes	Sometimes	Sometimes	Sometimes	About Half the time	About Half the time	Sometimes	About Half the time	About Half the time	About Half the time	most of the time	most of the time	About Half the time	About Half the time	Slightly	Slightly	Never	Never	Slightly	Slightly	Slightly	Moderately	Slightly	Slightly
229	Unemployed	500$ _ 999$	No	mostly	mostly	sometimes	mostly	mostly	mostly	mostly	sometimes	mostly	mostly	About Half the time	most of the time	most of the time	most of the time	About Half the time	most of the time	most of the time	About Half the time	Sometimes	About Half the time	About Half the time	most of the time	most of the time	almost never	most of the time	most of the time	Moderately	Slightly	Fequently	Fequently	Fequently	Moderately	Fequently	Fequently	Fequently	Fequently
230	Unemployed	500$ _ 999$	No	always	always	always	always	always	always	always	always	always	always	Sometimes	Sometimes	Sometimes	most of the time	Sometimes	Sometimes	most of the time	most of the time	almost never	Sometimes	most of the time	most of the time	almost never	almost never	Sometimes	Sometimes	Slightly	Slightly	Slightly	Fequently	Fequently	Moderately	Slightly	Moderately	Moderately	Slightly
231	Unemployed	500$ _ 999$	No	always	mostly	mostly	always	mostly	mostly	mostly	always	always	mostly	Sometimes	Sometimes	most of the time	most of the time	Sometimes	Sometimes	Almost Always	About Half the time	almost never	Sometimes	Sometimes	Sometimes	Sometimes	almost never	Almost Always	Sometimes	Slightly	Slightly	Never	Slightly	Never	Slightly	Fequently	Fequently	Moderately	Slightly
232	Unemployed	500$ _ 999$	No	mostly	sometimes	mostly	sometimes	rarely	rarely	sometimes	mostly	sometimes	mostly	most of the time	most of the time	About Half the time	most of the time	most of the time	most of the time	most of the time	most of the time	About Half the time	About Half the time	most of the time	About Half the time	About Half the time	About Half the time	most of the time	most of the time	Slightly	Fequently	Slightly	Slightly	Never	Fequently	Fequently	Fequently	Fequently	Moderately
233	Employed	Prefer not to say	No	mostly	sometimes	mostly	sometimes	rarely	sometimes	sometimes	sometimes	rarely	rarely	Sometimes	Sometimes	Sometimes	Sometimes	Sometimes	Sometimes	Sometimes	Sometimes	Sometimes	Sometimes	Sometimes	Sometimes	Sometimes	Sometimes	Sometimes	Sometimes	Slightly	Slightly	Never	Never	Slightly	Slightly	Slightly	Slightly	Never	Never
234	Employed	Prefer not to say	No	always	mostly	mostly	mostly	mostly	mostly	mostly	mostly	mostly	mostly	Sometimes	Sometimes	About Half the time	Sometimes	Sometimes	almost never	Sometimes	Sometimes	almost never	Sometimes	Sometimes	almost never	almost never	almost never	Sometimes	Sometimes	Slightly	Never	Fequently	Slightly	Never	Never	Slightly	Slightly	Slightly	Never
235	Employed	Prefer not to say	No	always	mostly	mostly	mostly	mostly	sometimes	mostly	mostly	mostly	always	almost never	almost never	Sometimes	almost never	almost never	almost never	Sometimes	almost never	almost never	almost never	almost never	almost never	almost never	almost never	Sometimes	almost never	Slightly	Slightly	Never	Never	Never	Slightly	Slightly	Slightly	Slightly	Never
236	Employed	Prefer not to say	No	sometimes	sometimes	sometimes	sometimes	rarely	rarely	rarely	rarely	rarely	rarely	About Half the time	About Half the time	Sometimes	Sometimes	Sometimes	About Half the time	About Half the time	Sometimes	Sometimes	Sometimes	Sometimes	Sometimes	Sometimes	Sometimes	About Half the time	Sometimes	Slightly	Moderately	Slightly	Slightly	Slightly	Slightly	Moderately	Moderately	Moderately	Moderately
237	Employed	Prefer not to say	No	mostly	mostly	mostly	mostly	mostly	sometimes	sometimes	mostly	mostly	mostly	Sometimes	Sometimes	almost never	Sometimes	almost never	almost never	Sometimes	Sometimes	almost never	almost never	Sometimes	Sometimes	Sometimes	almost never	Sometimes	Sometimes	Slightly	Never	Fequently	Moderately	Never	Moderately	Slightly	Slightly	Slightly	Never
238	Employed	Prefer not to say	No	always	always	always	mostly	always	mostly	mostly	mostly	mostly	always	almost never	almost never	Sometimes	Sometimes	Almost Always	almost never	Sometimes	almost never	almost never	Sometimes	almost never	About Half the time	Sometimes	almost never	Sometimes	Sometimes	Moderately	Never	Never	Slightly	Never	Never	Slightly	Moderately	Never	Never
239	Employed	Prefer not to say	No	sometimes	never	sometimes	rarely	never	sometimes	sometimes	never	never	never	Sometimes	Sometimes	About Half the time	About Half the time	almost never	Sometimes	most of the time	About Half the time	most of the time	most of the time	most of the time	Sometimes	Almost Always	Almost Always	most of the time	most of the time	Fequently	Fequently	Slightly	Fequently	Fequently	Fequently	Fequently	Fequently	Fequently	Fequently
240	Employed	Prefer not to say	No	mostly	sometimes	sometimes	sometimes	sometimes	mostly	sometimes	sometimes	sometimes	sometimes	most of the time	About Half the time	most of the time	almost never	almost never	almost never	most of the time	almost never	almost never	almost never	Sometimes	almost never	almost never	Sometimes	most of the time	About Half the time	Moderately	Moderately	Fequently	Moderately	Slightly	Never	Moderately	Moderately	Slightly	Slightly
241	Employed	Prefer not to say	No	rarely	sometimes	mostly	always	mostly	mostly	always	always	mostly	always	Almost Always	most of the time	almost never	almost never	almost never	almost never	Sometimes	almost never	About Half the time	About Half the time	Sometimes	almost never	Sometimes	About Half the time	About Half the time	Sometimes	Never	Slightly	Moderately	Moderately	Never	Never	Slightly	Slightly	Never	Never
242	Employed	Prefer not to say	No	mostly	sometimes	mostly	mostly	sometimes	sometimes	sometimes	sometimes	sometimes	mostly	Sometimes	Sometimes	Sometimes	Sometimes	Sometimes	almost never	Sometimes	Sometimes	almost never	Sometimes	Sometimes	Sometimes	Sometimes	almost never	Sometimes	Sometimes	Moderately	Slightly	Fequently	Fequently	Never	Slightly	Moderately	Moderately	Fequently	Moderately
243	Employed	Prefer not to say	No	mostly	mostly	mostly	mostly	mostly	mostly	mostly	mostly	mostly	sometimes	most of the time	most of the time	About Half the time	About Half the time	Sometimes	almost never	Sometimes	Sometimes	Sometimes	almost never	Sometimes	About Half the time	About Half the time	About Half the time	Sometimes	Sometimes	Moderately	Never	Never	Never	Never	Never	Never	Never	Never	Never
244	Employed	Prefer not to say	No	always	sometimes	sometimes	sometimes	sometimes	mostly	rarely	sometimes	sometimes	rarely	About Half the time	About Half the time	Sometimes	Sometimes	Sometimes	Sometimes	Sometimes	Sometimes	Sometimes	almost never	Sometimes	Sometimes	Sometimes	Sometimes	Sometimes	Sometimes	Fequently	Slightly	Never	Never	Never	Slightly	Slightly	Slightly	Slightly	Slightly
245	Employed	Prefer not to say	No	mostly	mostly	mostly	mostly	mostly	mostly	mostly	mostly	mostly	mostly	Sometimes	almost never	Sometimes	almost never	almost never	almost never	Sometimes	almost never	almost never	almost never	almost never	almost never	almost never	almost never	almost never	almost never	Fequently	Slightly	Slightly	Slightly	Fequently	Slightly	Slightly	Slightly	Slightly	Moderately
246	Employed	Prefer not to say	No	mostly	mostly	mostly	mostly	mostly	mostly	sometimes	mostly	mostly	mostly	About Half the time	Sometimes	About Half the time	Sometimes	Sometimes	almost never	Sometimes	almost never	About Half the time	Sometimes	almost never	Sometimes	almost never	almost never	Sometimes	Sometimes	Moderately	Slightly	Slightly	Fequently	Fequently	Moderately	Slightly	Slightly	Moderately	Slightly
247	Employed	Prefer not to say	No	mostly	mostly	mostly	mostly	mostly	mostly	mostly	mostly	mostly	mostly	Sometimes	Sometimes	Sometimes	Sometimes	About Half the time	Sometimes	Sometimes	Sometimes	Sometimes	Sometimes	Sometimes	Sometimes	Sometimes	Sometimes	Sometimes	Sometimes	Never	Slightly	Never	Never	Never	Slightly	Moderately	Moderately	Never	Never
248	Employed	Prefer not to say	No	sometimes	never	never	never	never	rarely	never	sometimes	never	never	About Half the time	About Half the time	most of the time	About Half the time	About Half the time	About Half the time	About Half the time	About Half the time	Sometimes	Sometimes	Sometimes	most of the time	Sometimes	most of the time	About Half the time	most of the time	Moderately	Moderately	Slightly	Never	Never	Moderately	Fequently	Fequently	Fequently	Fequently
249	Employed	Prefer not to say	No	always	always	always	mostly	mostly	always	always	always	sometimes	always	Sometimes	Sometimes	almost never	About Half the time	almost never	About Half the time	Sometimes	About Half the time	Sometimes	Sometimes	almost never	Sometimes	Sometimes	almost never	About Half the time	Sometimes	Moderately	Slightly	Slightly	Never	Slightly	Never	Never	Slightly	Slightly	Slightly
250	Employed	Prefer not to say	No	always	always	always	always	always	always	always	always	always	always	Sometimes	Sometimes	Sometimes	Sometimes	almost never	almost never	almost never	almost never	almost never	almost never	almost never	almost never	almost never	almost never	almost never	almost never	Never	Never	Never	Never	Never	Never	Never	Never	Never	Never
251	Employed	Prefer not to say	No	always	always	mostly	mostly	mostly	mostly	mostly	always	always	always	almost never	almost never	Sometimes	almost never	almost never	almost never	Sometimes	almost never	almost never	almost never	almost never	almost never	almost never	almost never	Sometimes	almost never	Moderately	Slightly	Slightly	Never	Never	Never	Never	Never	Slightly	Slightly
252	Employed	Prefer not to say	No	always	always	always	always	always	always	always	always	always	always	almost never	almost never	almost never	almost never	almost never	almost never	Sometimes	Sometimes	Sometimes	almost never	Sometimes	almost never	Sometimes	almost never	almost never	Sometimes	Moderately	Never	Never	Never	Never	Slightly	Never	Never	Never	Never
253	Employed	Prefer not to say	No	always	always	always	always	always	always	rarely	always	mostly	always	almost never	almost never	almost never	almost never	almost never	almost never	almost never	almost never	almost never	almost never	almost never	almost never	almost never	almost never	almost never	almost never	Slightly	Slightly	Never	Never	Never	Never	Never	Never	Never	Never
254	Employed	Prefer not to say	No	sometimes	always	rarely	rarely	mostly	never	mostly	always	mostly	always	almost never	Sometimes	almost never	almost never	almost never	almost never	About Half the time	About Half the time	almost never	About Half the time	About Half the time	Almost Always	most of the time	Sometimes	almost never	About Half the time	Never	Fequently	Fequently	Moderately	Fequently	Slightly	Slightly	Fequently	Never	Never
255	Employed	Prefer not to say	No	mostly	always	mostly	mostly	mostly	sometimes	mostly	sometimes	always	always	almost never	Sometimes	About Half the time	About Half the time	About Half the time	almost never	Sometimes	almost never	almost never	Sometimes	almost never	About Half the time	About Half the time	Sometimes	most of the time	Sometimes	Never	Slightly	Never	Never	Never	Never	Never	Never	Slightly	Slightly
256	Employed	Prefer not to say	No	mostly	mostly	mostly	mostly	sometimes	mostly	sometimes	mostly	sometimes	always	About Half the time	Sometimes	most of the time	Sometimes	Sometimes	almost never	Sometimes	almost never	most of the time	almost never	Sometimes	Sometimes	About Half the time	About Half the time	almost never	Sometimes	Moderately	Moderately	Never	Never	Never	Never	Moderately	Moderately	Never	Slightly
257	Employed	Prefer not to say	No	always	always	always	always	always	always	always	always	always	always	almost never	almost never	almost never	Sometimes	almost never	almost never	Sometimes	Sometimes	almost never	almost never	almost never	almost never	Sometimes	almost never	Sometimes	almost never	Never	Never	Never	Never	Never	Never	Never	Never	Never	Never
258	Employed	Prefer not to say	No	mostly	mostly	always	always	mostly	mostly	mostly	sometimes	always	always	About Half the time	About Half the time	Sometimes	Sometimes	almost never	Sometimes	About Half the time	About Half the time	almost never	About Half the time	Sometimes	About Half the time	About Half the time	most of the time	About Half the time	almost never	Moderately	Slightly	Never	Never	Never	Slightly	Never	Slightly	Slightly	Slightly
259	Employed	Prefer not to say	No	always	always	always	always	always	always	mostly	always	always	always	Almost Always	almost never	almost never	almost never	Almost Always	most of the time	About Half the time	Sometimes	Almost Always	almost never	most of the time	almost never	almost never	Almost Always	almost never	Almost Always	Never	Slightly	Never	Never	Never	Never	Fequently	Fequently	Never	Never
260	Unemployed	Prefer not to say	No	always	sometimes	mostly	mostly	mostly	mostly	sometimes	always	mostly	mostly	Sometimes	Sometimes	most of the time	Sometimes	Sometimes	almost never	Sometimes	Sometimes	almost never	Sometimes	Sometimes	almost never	almost never	almost never	Sometimes	About Half the time	Slightly	Fequently	Fequently	Fequently	Fequently	Slightly	Slightly	Slightly	Never	Slightly
261	Unemployed	Prefer not to say	No	mostly	mostly	sometimes	mostly	mostly	sometimes	mostly	mostly	mostly	sometimes	almost never	almost never	most of the time	Sometimes	Sometimes	almost never	Sometimes	Sometimes	almost never	Sometimes	almost never	almost never	almost never	almost never	Sometimes	Sometimes	Moderately	Moderately	Fequently	Fequently	Slightly	Slightly	Slightly	Slightly	Slightly	Slightly
262	Unemployed	Prefer not to say	No	always	always	always	always	always	always	always	always	always	always	almost never	almost never	Sometimes	almost never	almost never	almost never	almost never	almost never	almost never	almost never	almost never	almost never	almost never	almost never	almost never	almost never	Moderately	Never	Never	Never	Never	Never	Never	Never	Slightly	Never
263	Unemployed	Prefer not to say	No	always	mostly	always	mostly	mostly	always	always	always	mostly	mostly	almost never	almost never	Sometimes	Sometimes	almost never	almost never	Sometimes	almost never	almost never	Sometimes	almost never	almost never	Sometimes	Sometimes	Sometimes	Sometimes	Moderately	Never	Never	Never	Fequently	Slightly	Slightly	Slightly	Slightly	Never
264	Unemployed	Prefer not to say	No	sometimes	always	always	always	always	always	mostly	always	always	always	Almost Always	most of the time	most of the time	Sometimes	Sometimes	almost never	almost never	almost never	Sometimes	Sometimes	almost never	almost never	almost never	Sometimes	most of the time	most of the time	Moderately	Moderately	Slightly	Slightly	Slightly	Never	Moderately	Fequently	Slightly	Moderately
265	Unemployed	Prefer not to say	No	mostly	sometimes	mostly	mostly	rarely	mostly	mostly	mostly	sometimes	mostly	almost never	almost never	almost never	almost never	almost never	almost never	almost never	almost never	almost never	almost never	Sometimes	almost never	Sometimes	Sometimes	most of the time	About Half the time	Moderately	Slightly	Never	Fequently	Never	Fequently	Never	Slightly	Moderately	Never
266	Unemployed	Prefer not to say	No	mostly	sometimes	sometimes	sometimes	sometimes	sometimes	sometimes	sometimes	sometimes	sometimes	Sometimes	almost never	Sometimes	almost never	almost never	almost never	almost never	almost never	almost never	Sometimes	almost never	almost never	almost never	almost never	almost never	Sometimes	Moderately	Slightly	Never	Never	Never	Never	Never	Never	Slightly	Slightly
267	Unemployed	Prefer not to say	No	always	always	mostly	always	always	mostly	always	always	always	always	Sometimes	Sometimes	Sometimes	Sometimes	Sometimes	Sometimes	Sometimes	Sometimes	Sometimes	Sometimes	almost never	Sometimes	Sometimes	Sometimes	Sometimes	Sometimes	Moderately	Moderately	Slightly	Moderately	Moderately	Moderately	Fequently	Fequently	Never	Never
268	Unemployed	Prefer not to say	No	mostly	mostly	mostly	mostly	mostly	mostly	mostly	mostly	mostly	mostly	almost never	almost never	Sometimes	almost never	almost never	almost never	Sometimes	almost never	Sometimes	Sometimes	almost never	almost never	almost never	Sometimes	Sometimes	Sometimes	Never	Never	Never	Never	Never	Never	Never	Never	Never	Never
269	Unemployed	Prefer not to say	No	sometimes	sometimes	mostly	sometimes	never	mostly	sometimes	sometimes	sometimes	rarely	Sometimes	most of the time	Sometimes	Sometimes	most of the time	almost never	most of the time	almost never	About Half the time	most of the time	most of the time	most of the time	most of the time	About Half the time	most of the time	About Half the time	Slightly	Moderately	Fequently	Slightly	Never	Never	Never	Moderately	Never	Never
270	Unemployed	Prefer not to say	No	sometimes	sometimes	mostly	mostly	sometimes	sometimes	mostly	mostly	mostly	mostly	most of the time	About Half the time	Sometimes	Sometimes	Sometimes	Sometimes	Sometimes	Sometimes	Sometimes	Sometimes	Sometimes	Sometimes	Sometimes	Sometimes	Sometimes	Sometimes	Moderately	Moderately	Moderately	Moderately	Slightly	Moderately	Fequently	Fequently	Fequently	Fequently
271	Unemployed	Prefer not to say	No	always	always	always	always	sometimes	sometimes	always	always	always	always	Sometimes	Sometimes	Sometimes	almost never	almost never	almost never	Sometimes	almost never	Sometimes	almost never	almost never	almost never	Sometimes	almost never	almost never	almost never	Fequently	Slightly	Never	Slightly	Slightly	Never	Slightly	Never	Slightly	Slightly
272	Unemployed	Prefer not to say	No	always	always	always	always	always	always	always	mostly	mostly	always	Sometimes	Sometimes	Sometimes	Sometimes	About Half the time	almost never	Sometimes	Sometimes	Sometimes	Sometimes	Sometimes	Sometimes	Sometimes	Sometimes	Sometimes	Sometimes	Moderately	Slightly	Never	Never	Never	Moderately	Moderately	Slightly	Never	Slightly
273	Unemployed	Prefer not to say	No	sometimes	rarely	rarely	rarely	rarely	rarely	rarely	rarely	rarely	rarely	Sometimes	Sometimes	Sometimes	Sometimes	Sometimes	Sometimes	Sometimes	Sometimes	Sometimes	Sometimes	Sometimes	Sometimes	Sometimes	Sometimes	Sometimes	Sometimes	Never	Slightly	Slightly	Slightly	Never	Slightly	Slightly	Slightly	Never	Slightly
274	Unemployed	Prefer not to say	No	always	always	always	always	always	mostly	always	mostly	always	always	Sometimes	almost never	most of the time	Sometimes	Sometimes	Sometimes	most of the time	Sometimes	Sometimes	Sometimes	Sometimes	Sometimes	most of the time	About Half the time	About Half the time	most of the time	Fequently	Never	Never	Never	Slightly	Never	Moderately	Slightly	Moderately	Slightly
275	Unemployed	Prefer not to say	No	always	always	always	always	always	always	always	always	always	always	Sometimes	Sometimes	almost never	Sometimes	almost never	Sometimes	Sometimes	Sometimes	almost never	Sometimes	Sometimes	Sometimes	Sometimes	Sometimes	Sometimes	most of the time	Never	Slightly	Slightly	Slightly	Moderately	Fequently	Slightly	Moderately	Slightly	Slightly
276	Unemployed	Prefer not to say	No	sometimes	sometimes	mostly	rarely	sometimes	sometimes	rarely	mostly	mostly	always	most of the time	About Half the time	most of the time	most of the time	Almost Always	most of the time	Almost Always	About Half the time	most of the time	Almost Always	almost never	most of the time	most of the time	About Half the time	Almost Always	Almost Always	Slightly	Fequently	Slightly	Fequently	Moderately	Moderately	Fequently	Fequently	Fequently	Slightly
277	Unemployed	Prefer not to say	No	always	mostly	always	always	mostly	always	always	always	mostly	always	Sometimes	Sometimes	About Half the time	most of the time	almost never	almost never	Sometimes	Almost Always	almost never	almost never	most of the time	almost never	About Half the time	most of the time	About Half the time	Almost Always	Moderately	Slightly	Never	Never	Never	Slightly	Moderately	Slightly	Never	Never
278	Unemployed	Prefer not to say	No	always	mostly	always	mostly	mostly	mostly	always	mostly	mostly	always	most of the time	Sometimes	Sometimes	almost never	most of the time	most of the time	almost never	almost never	almost never	Sometimes	almost never	almost never	Sometimes	almost never	Sometimes	almost never	Never	Moderately	Never	Never	Never	Never	Never	Never	Never	Never
279	Unemployed	Prefer not to say	No	mostly	sometimes	mostly	sometimes	sometimes	sometimes	mostly	rarely	sometimes	mostly	Sometimes	Sometimes	most of the time	almost never	About Half the time	most of the time	About Half the time	almost never	almost never	Sometimes	Sometimes	almost never	almost never	Sometimes	most of the time	Almost Always	Moderately	Slightly	Fequently	Never	Never	Slightly	Slightly	Moderately	Slightly	Slightly
280	Unemployed	Prefer not to say	No	mostly	mostly	mostly	mostly	mostly	rarely	mostly	mostly	mostly	mostly	Sometimes	Sometimes	Sometimes	almost never	About Half the time	almost never	Sometimes	almost never	Sometimes	almost never	almost never	Sometimes	Sometimes	almost never	Sometimes	About Half the time	Moderately	Moderately	Never	Never	Never	Moderately	Slightly	Fequently	Never	Fequently
281	Unemployed	Prefer not to say	No	always	always	mostly	always	mostly	always	always	mostly	always	mostly	most of the time	Almost Always	most of the time	most of the time	most of the time	most of the time	most of the time	About Half the time	About Half the time	About Half the time	most of the time	Sometimes	Sometimes	Sometimes	Sometimes	About Half the time	Moderately	Slightly	Moderately	Slightly	Slightly	Slightly	Moderately	Slightly	Moderately	Moderately
282	Unemployed	Prefer not to say	No	always	mostly	always	mostly	mostly	always	always	always	always	mostly	Sometimes	About Half the time	most of the time	most of the time	most of the time	most of the time	most of the time	most of the time	Sometimes	Sometimes	almost never	most of the time	almost never	almost never	most of the time	most of the time	Moderately	Slightly	Moderately	Moderately	Never	Never	Never	Fequently	Fequently	Moderately
283	Unemployed	Prefer not to say	No	always	always	always	always	always	always	always	always	always	always	Almost Always	Almost Always	Almost Always	most of the time	Almost Always	most of the time	Almost Always	About Half the time	Almost Always	Almost Always	most of the time	Almost Always	most of the time	Almost Always	About Half the time	About Half the time	Fequently	Fequently	Fequently	Fequently	Fequently	Fequently	Fequently	Fequently	Fequently	Fequently
284	Unemployed	Prefer not to say	No	always	always	always	always	always	always	always	always	always	always	most of the time	most of the time	most of the time	About Half the time	Sometimes	Sometimes	Sometimes	Sometimes	About Half the time	About Half the time	About Half the time	About Half the time	About Half the time	About Half the time	About Half the time	About Half the time	Moderately	Slightly	Never	Never	Never	Never	Slightly	Slightly	Slightly	Slightly
285	Unemployed	Prefer not to say	No	mostly	mostly	always	always	always	sometimes	mostly	always	always	always	About Half the time	Sometimes	most of the time	almost never	Sometimes	almost never	About Half the time	almost never	almost never	Sometimes	Sometimes	About Half the time	almost never	almost never	About Half the time	About Half the time	Never	Slightly	Never	Never	Never	Slightly	Never	Never	Moderately	Slightly
286	Unemployed	Prefer not to say	No	always	always	always	mostly	always	always	always	always	always	mostly	almost never	almost never	almost never	Sometimes	Sometimes	almost never	Sometimes	Sometimes	almost never	Sometimes	almost never	Sometimes	almost never	Sometimes	Sometimes	almost never	Never	Never	Never	Slightly	Slightly	Slightly	Slightly	Slightly	Never	Never
287	Unemployed	Prefer not to say	No	sometimes	sometimes	sometimes	sometimes	sometimes	sometimes	sometimes	sometimes	sometimes	sometimes	Sometimes	Sometimes	Sometimes	Sometimes	Sometimes	Sometimes	Sometimes	Sometimes	Sometimes	Sometimes	Sometimes	Sometimes	Sometimes	Sometimes	Sometimes	Sometimes	Slightly	Fequently	Fequently	Fequently	Fequently	Fequently	Fequently	Fequently	Fequently	Fequently
288	Unemployed	Prefer not to say	No	mostly	mostly	mostly	mostly	mostly	mostly	mostly	mostly	mostly	mostly	almost never	almost never	almost never	almost never	almost never	almost never	almost never	almost never	almost never	almost never	almost never	almost never	almost never	almost never	almost never	almost never	Never	Never	Never	Never	Never	Never	Never	Never	Never	Never
289	Unemployed	Prefer not to say	No	mostly	never	mostly	mostly	mostly	mostly	mostly	mostly	mostly	always	Sometimes	About Half the time	most of the time	most of the time	most of the time	About Half the time	Sometimes	About Half the time	About Half the time	Sometimes	Sometimes	About Half the time	About Half the time	About Half the time	About Half the time	About Half the time	Never	Slightly	Slightly	Slightly	Slightly	Slightly	Slightly	Slightly	Slightly	Slightly
290	Unemployed	Prefer not to say	No	sometimes	never	rarely	mostly	mostly	sometimes	sometimes	sometimes	rarely	mostly	Sometimes	most of the time	most of the time	almost never	About Half the time	almost never	About Half the time	About Half the time	About Half the time	About Half the time	About Half the time	About Half the time	About Half the time	About Half the time	About Half the time	most of the time	Slightly	Fequently	Fequently	Fequently	Fequently	Fequently	Fequently	Fequently	Slightly	Slightly
291	Unemployed	Prefer not to say	No	sometimes	rarely	sometimes	rarely	rarely	rarely	rarely	rarely	never	sometimes	About Half the time	most of the time	Sometimes	About Half the time	Sometimes	Sometimes	About Half the time	About Half the time	most of the time	About Half the time	Sometimes	Sometimes	most of the time	About Half the time	Sometimes	most of the time	Slightly	Fequently	Never	Slightly	Never	Fequently	Never	Never	Moderately	Moderately
292	Unemployed	Prefer not to say	No	always	mostly	mostly	always	mostly	sometimes	mostly	mostly	always	always	Sometimes	About Half the time	most of the time	Sometimes	Sometimes	most of the time	Sometimes	Sometimes	Sometimes	Sometimes	Sometimes	About Half the time	Sometimes	Sometimes	Sometimes	most of the time	Slightly	Moderately	Slightly	Slightly	Never	Moderately	Slightly	Fequently	Fequently	Slightly
293	Unemployed	Prefer not to say	No	mostly	mostly	mostly	mostly	mostly	mostly	mostly	mostly	mostly	mostly	About Half the time	About Half the time	About Half the time	About Half the time	About Half the time	About Half the time	About Half the time	About Half the time	About Half the time	almost never	almost never	almost never	almost never	almost never	almost never	almost never	Never	Slightly	Moderately	Moderately	Never	Slightly	Moderately	Fequently	Never	Never
294	Unemployed	Prefer not to say	No	sometimes	rarely	mostly	rarely	rarely	rarely	sometimes	sometimes	rarely	sometimes	most of the time	About Half the time	Sometimes	almost never	Sometimes	Sometimes	Sometimes	Sometimes	most of the time	Sometimes	Sometimes	almost never	About Half the time	About Half the time	Sometimes	About Half the time	Moderately	Moderately	Slightly	Slightly	Slightly	Moderately	Moderately	Moderately	Slightly	Slightly
295	Unemployed	Prefer not to say	No	sometimes	rarely	rarely	rarely	rarely	sometimes	rarely	rarely	rarely	sometimes	Almost Always	Almost Always	most of the time	Almost Always	Almost Always	Almost Always	Sometimes	Almost Always	most of the time	Almost Always	most of the time	Almost Always	Almost Always	most of the time	most of the time	Almost Always	Fequently	Fequently	Fequently	Fequently	Fequently	Fequently	Fequently	Fequently	Moderately	Fequently
296	Unemployed	Prefer not to say	No	always	always	mostly	always	always	always	mostly	mostly	always	always	Sometimes	Sometimes	almost never	Sometimes	Sometimes	almost never	Sometimes	almost never	almost never	almost never	almost never	almost never	almost never	almost never	almost never	almost never	Never	Moderately	Never	Slightly	Never	Slightly	Slightly	Slightly	Never	Slightly
297	Unemployed	Prefer not to say	No	mostly	mostly	mostly	mostly	mostly	sometimes	mostly	mostly	mostly	always	almost never	almost never	Sometimes	almost never	almost never	almost never	almost never	almost never	almost never	almost never	almost never	almost never	almost never	almost never	almost never	almost never	Never	Never	Never	Never	Slightly	Never	Never	Never	Never	Never
298	Unemployed	Prefer not to say	No	always	mostly	mostly	mostly	mostly	always	mostly	mostly	mostly	mostly	almost never	almost never	Sometimes	Sometimes	Sometimes	almost never	Sometimes	Sometimes	almost never	almost never	Sometimes	Sometimes	almost never	almost never	Sometimes	Sometimes	Slightly	Slightly	Never	Never	Never	Slightly	Never	Slightly	Never	Never
299	Unemployed	Prefer not to say	No	sometimes	sometimes	mostly	sometimes	sometimes	sometimes	sometimes	sometimes	sometimes	sometimes	Sometimes	Sometimes	About Half the time	almost never	almost never	almost never	Sometimes	almost never	Sometimes	Sometimes	Sometimes	Sometimes	About Half the time	Sometimes	Sometimes	Sometimes	Moderately	Slightly	Never	Slightly	Slightly	Slightly	Slightly	Slightly	Slightly	Slightly
300	Unemployed	Prefer not to say	No	always	always	always	always	always	sometimes	always	always	always	always	Sometimes	Sometimes	Sometimes	almost never	almost never	almost never	Sometimes	almost never	almost never	Sometimes	almost never	almost never	Sometimes	almost never	Sometimes	Sometimes	Slightly	Slightly	Slightly	Fequently	Slightly	Slightly	Never	Slightly	Slightly	Never
301	Unemployed	Prefer not to say	No	sometimes	sometimes	sometimes	always	sometimes	sometimes	always	rarely	sometimes	always	Sometimes	Sometimes	Sometimes	almost never	Sometimes	Sometimes	most of the time	Sometimes	almost never	almost never	Sometimes	Sometimes	Almost Always	Sometimes	Almost Always	Sometimes	Fequently	Fequently	Slightly	Fequently	Slightly	Fequently	Slightly	Fequently	Fequently	Fequently
302	Unemployed	Prefer not to say	No	sometimes	mostly	sometimes	sometimes	sometimes	rarely	sometimes	sometimes	sometimes	sometimes	About Half the time	Sometimes	About Half the time	About Half the time	About Half the time	Sometimes	About Half the time	About Half the time	About Half the time	About Half the time	About Half the time	About Half the time	About Half the time	Sometimes	Sometimes	About Half the time	Moderately	Slightly	Slightly	Slightly	Slightly	Moderately	Moderately	Slightly	Fequently	Moderately
303	Unemployed	Prefer not to say	No	mostly	mostly	mostly	mostly	mostly	mostly	mostly	sometimes	mostly	mostly	Sometimes	Sometimes	Sometimes	almost never	almost never	almost never	Sometimes	Sometimes	almost never	almost never	Sometimes	almost never	almost never	almost never	almost never	Sometimes	Slightly	Slightly	Never	Never	Never	Slightly	Slightly	Slightly	Never	Slightly
304	Unemployed	Prefer not to say	No	always	sometimes	mostly	mostly	mostly	mostly	mostly	mostly	mostly	mostly	About Half the time	About Half the time	About Half the time	About Half the time	About Half the time	almost never	almost never	almost never	About Half the time	almost never	Sometimes	Sometimes	almost never	About Half the time	About Half the time	Sometimes	Moderately	Slightly	Slightly	Slightly	Slightly	Fequently	Fequently	Fequently	Fequently	Fequently
305	Unemployed	Prefer not to say	No	always	always	always	always	always	always	always	always	always	always	Sometimes	almost never	Sometimes	almost never	almost never	almost never	Sometimes	almost never	almost never	almost never	almost never	almost never	almost never	almost never	almost never	almost never	Never	Slightly	Never	Never	Never	Moderately	Never	Never	Never	Never
306	Unemployed	Prefer not to say	No	always	always	always	always	always	always	always	always	always	always	Sometimes	Sometimes	almost never	almost never	almost never	almost never	almost never	almost never	almost never	almost never	almost never	almost never	almost never	almost never	almost never	almost never	Never	Slightly	Never	Never	Never	Never	Never	Never	Fequently	Slightly
307	Unemployed	Prefer not to say	No	always	always	always	always	always	always	always	always	always	mostly	Sometimes	Sometimes	Sometimes	almost never	almost never	almost never	Sometimes	Sometimes	almost never	Sometimes	Sometimes	Sometimes	Sometimes	Sometimes	Sometimes	almost never	Never	Slightly	Moderately	Never	Never	Never	Slightly	Slightly	Never	Slightly
308	Unemployed	Prefer not to say	No	mostly	mostly	mostly	mostly	sometimes	mostly	mostly	mostly	sometimes	sometimes	most of the time	most of the time	About Half the time	almost never	almost never	almost never	About Half the time	almost never	almost never	Sometimes	almost never	Sometimes	Sometimes	Sometimes	Sometimes	About Half the time	Moderately	Slightly	Fequently	Fequently	Never	Slightly	Moderately	Slightly	Never	Slightly
309	Unemployed	Prefer not to say	No	mostly	sometimes	always	mostly	mostly	sometimes	mostly	always	sometimes	always	About Half the time	About Half the time	most of the time	About Half the time	almost never	almost never	About Half the time	About Half the time	almost never	almost never	Sometimes	Sometimes	almost never	Sometimes	About Half the time	Sometimes	Never	Fequently	Never	Never	Never	Never	Slightly	Moderately	Slightly	Slightly
310	Unemployed	Prefer not to say	No	rarely	never	rarely	sometimes	sometimes	sometimes	sometimes	sometimes	sometimes	sometimes	About Half the time	About Half the time	About Half the time	About Half the time	About Half the time	About Half the time	About Half the time	About Half the time	About Half the time	About Half the time	About Half the time	About Half the time	About Half the time	About Half the time	About Half the time	About Half the time	Slightly	Slightly	Slightly	Slightly	Slightly	Slightly	Slightly	Slightly	Slightly	Slightly
311	Unemployed	Prefer not to say	No	always	always	always	always	always	always	always	always	always	always	Sometimes	Sometimes	almost never	almost never	almost never	almost never	almost never	almost never	almost never	almost never	Sometimes	almost never	Sometimes	almost never	almost never	almost never	Never	Slightly	Never	Never	Never	Never	Slightly	Slightly	Slightly	Slightly
312	Unemployed	Prefer not to say	No	always	always	sometimes	always	always	always	always	always	always	always	most of the time	Almost Always	Almost Always	About Half the time	almost never	almost never	Almost Always	Sometimes	almost never	About Half the time	most of the time	almost never	About Half the time	Sometimes	most of the time	most of the time	Moderately	Slightly	Never	Fequently	Never	Slightly	Fequently	Fequently	Fequently	Fequently
313	Unemployed	Prefer not to say	No	always	always	always	always	always	always	always	always	always	always	Sometimes	almost never	About Half the time	almost never	almost never	almost never	Sometimes	almost never	almost never	almost never	almost never	almost never	almost never	almost never	almost never	almost never	Slightly	Never	Never	Slightly	Slightly	Moderately	Slightly	Fequently	Slightly	Never
314	Unemployed	Prefer not to say	No	always	always	always	mostly	always	always	always	always	always	always	Sometimes	almost never	almost never	almost never	almost never	almost never	Sometimes	almost never	Sometimes	most of the time	almost never	Almost Always	Sometimes	almost never	Almost Always	Sometimes	Slightly	Slightly	Never	Never	Slightly	Slightly	Fequently	Slightly	Never	Never
315	Unemployed	Prefer not to say	No	always	mostly	sometimes	never	always	mostly	sometimes	sometimes	always	always	Sometimes	Almost Always	Sometimes	almost never	Sometimes	Sometimes	Sometimes	almost never	almost never	almost never	almost never	almost never	almost never	almost never	almost never	Sometimes	Never	Slightly	Never	Moderately	Never	Never	Slightly	Slightly	Never	Never
316	Unemployed	Prefer not to say	No	mostly	mostly	always	always	always	always	always	always	always	always	Sometimes	About Half the time	Sometimes	Sometimes	almost never	almost never	Sometimes	Sometimes	almost never	Sometimes	almost never	almost never	almost never	almost never	Sometimes	Sometimes	Slightly	Slightly	Slightly	Moderately	Never	Slightly	Slightly	Slightly	Moderately	Slightly
317	Unemployed	Prefer not to say	No	always	mostly	rarely	mostly	always	mostly	always	always	always	always	Sometimes	About Half the time	Sometimes	almost never	almost never	almost never	About Half the time	almost never	most of the time	Almost Always	most of the time	almost never	almost never	almost never	almost never	Sometimes	Moderately	Slightly	Never	Never	Never	Slightly	Slightly	Never	Never	Never
318	Unemployed	Prefer not to say	No	mostly	sometimes	mostly	sometimes	always	sometimes	sometimes	always	always	mostly	About Half the time	About Half the time	Almost Always	most of the time	almost never	almost never	About Half the time	most of the time	Almost Always	About Half the time	most of the time	About Half the time	Almost Always	most of the time	Almost Always	Almost Always	Slightly	Slightly	Never	Slightly	Never	Never	Slightly	Moderately	Fequently	Fequently
319	Unemployed	Prefer not to say	No	mostly	rarely	mostly	mostly	sometimes	rarely	sometimes	sometimes	rarely	sometimes	Sometimes	Sometimes	most of the time	About Half the time	most of the time	most of the time	most of the time	most of the time	almost never	most of the time	Sometimes	About Half the time	almost never	almost never	most of the time	most of the time	Moderately	Fequently	Never	Never	Moderately	Slightly	Moderately	Fequently	Never	Moderately
320	Unemployed	Prefer not to say	No	always	sometimes	always	mostly	sometimes	sometimes	always	always	mostly	always	Sometimes	Sometimes	Almost Always	About Half the time	almost never	almost never	most of the time	About Half the time	Sometimes	About Half the time	almost never	almost never	Sometimes	About Half the time	Sometimes	About Half the time	Moderately	Moderately	Never	Fequently	Moderately	Fequently	Fequently	Fequently	Fequently	Fequently
321	Unemployed	Prefer not to say	No	rarely	rarely	rarely	rarely	rarely	rarely	sometimes	never	rarely	rarely	Almost Always	most of the time	About Half the time	Sometimes	Sometimes	Sometimes	most of the time	Sometimes	Almost Always	most of the time	Sometimes	Almost Always	Almost Always	Almost Always	most of the time	About Half the time	Moderately	Fequently	Slightly	Slightly	Slightly	Slightly	Fequently	Fequently	Fequently	Fequently
322	Unemployed	Prefer not to say	No	always	sometimes	sometimes	always	always	sometimes	sometimes	always	always	always	almost never	almost never	most of the time	most of the time	Sometimes	almost never	Almost Always	most of the time	almost never	Sometimes	Almost Always	About Half the time	Sometimes	almost never	Sometimes	About Half the time	Moderately	Never	Never	Never	Never	Never	Moderately	Moderately	Never	Slightly
323	Unemployed	Prefer not to say	No	always	always	always	always	always	mostly	mostly	always	always	mostly	most of the time	most of the time	Almost Always	Sometimes	About Half the time	Sometimes	most of the time	About Half the time	Almost Always	most of the time	most of the time	almost never	Almost Always	Almost Always	most of the time	Almost Always	Moderately	Fequently	Slightly	Never	Never	Fequently	Moderately	Fequently	Moderately	Moderately
324	Unemployed	Prefer not to say	No	always	always	always	always	always	always	always	always	always	always	most of the time	most of the time	most of the time	most of the time	almost never	almost never	Sometimes	almost never	almost never	almost never	almost never	almost never	almost never	almost never	almost never	almost never	Never	Moderately	Never	Moderately	Never	Moderately	Slightly	Slightly	Never	Never
325	Unemployed	Prefer not to say	No	always	mostly	always	always	mostly	always	always	always	mostly	mostly	almost never	almost never	Sometimes	almost never	almost never	almost never	About Half the time	almost never	almost never	About Half the time	almost never	Sometimes	most of the time	Sometimes	About Half the time	most of the time	Moderately	Slightly	Never	Never	Never	Never	Slightly	Slightly	Fequently	Slightly
326	Unemployed	Prefer not to say	No	sometimes	mostly	sometimes	mostly	mostly	sometimes	sometimes	rarely	mostly	mostly	most of the time	most of the time	most of the time	most of the time	About Half the time	About Half the time	most of the time	About Half the time	Sometimes	almost never	Sometimes	About Half the time	Sometimes	Sometimes	most of the time	most of the time	Moderately	Fequently	Moderately	Fequently	Fequently	Moderately	Moderately	Fequently	Slightly	Moderately
327	Unemployed	Prefer not to say	No	sometimes	sometimes	sometimes	sometimes	mostly	mostly	mostly	mostly	mostly	mostly	About Half the time	About Half the time	About Half the time	About Half the time	About Half the time	About Half the time	About Half the time	About Half the time	About Half the time	About Half the time	About Half the time	About Half the time	About Half the time	About Half the time	About Half the time	About Half the time	Moderately	Moderately	Slightly	Slightly	Fequently	Moderately	Moderately	Moderately	Moderately	Moderately
328	Unemployed	Prefer not to say	No	always	mostly	always	always	sometimes	always	always	mostly	always	always	Sometimes	almost never	most of the time	almost never	About Half the time	almost never	About Half the time	almost never	almost never	almost never	almost never	almost never	Almost Always	Sometimes	Almost Always	almost never	Never	Never	Never	Never	Never	Never	Slightly	Moderately	Fequently	Slightly
329	Unemployed	Prefer not to say	No	sometimes	sometimes	sometimes	sometimes	sometimes	sometimes	sometimes	sometimes	sometimes	rarely	Sometimes	Sometimes	almost never	almost never	almost never	almost never	Sometimes	almost never	almost never	Sometimes	almost never	almost never	almost never	Sometimes	Sometimes	almost never	Never	Slightly	Fequently	Never	Never	Never	Never	Never	Slightly	Moderately
330	Unemployed	Prefer not to say	No	always	mostly	mostly	mostly	mostly	sometimes	mostly	mostly	mostly	always	Sometimes	Sometimes	Sometimes	almost never	Sometimes	Sometimes	About Half the time	Sometimes	Sometimes	Sometimes	Sometimes	Sometimes	Sometimes	Sometimes	Sometimes	Sometimes	Slightly	Slightly	Moderately	Slightly	Slightly	Fequently	Fequently	Slightly	Slightly	Moderately
331	Unemployed	Prefer not to say	No	always	always	always	always	always	always	always	always	always	always	Sometimes	Sometimes	Sometimes	Sometimes	almost never	almost never	Sometimes	Sometimes	almost never	almost never	Almost Always	almost never	Sometimes	almost never	Sometimes	Sometimes	Never	Slightly	Slightly	Never	Slightly	Never	Moderately	Moderately	Moderately	Slightly
332	Unemployed	Prefer not to say	No	sometimes	always	always	always	always	always	always	always	always	always	almost never	almost never	almost never	Sometimes	almost never	almost never	almost never	almost never	almost never	almost never	almost never	almost never	almost never	almost never	Sometimes	almost never	Never	Never	Never	Never	Never	Never	Never	Never	Never	Never
333	Unemployed	Prefer not to say	No	mostly	mostly	always	always	sometimes	mostly	always	always	rarely	always	Sometimes	Sometimes	Almost Always	almost never	Sometimes	Sometimes	Almost Always	almost never	Sometimes	Almost Always	almost never	almost never	Sometimes	almost never	Almost Always	About Half the time	Fequently	Slightly	Never	Never	Moderately	Fequently	Moderately	Never	Fequently	Fequently
334	Unemployed	Prefer not to say	No	mostly	sometimes	sometimes	sometimes	sometimes	sometimes	sometimes	sometimes	sometimes	sometimes	Almost Always	Almost Always	Almost Always	Almost Always	Almost Always	Almost Always	Almost Always	Almost Always	Almost Always	Almost Always	Almost Always	Almost Always	Almost Always	Almost Always	Almost Always	Almost Always	Moderately	Fequently	Fequently	Fequently	Moderately	Fequently	Moderately	Fequently	Moderately	Fequently
335	Unemployed	Prefer not to say	No	sometimes	sometimes	sometimes	sometimes	sometimes	sometimes	sometimes	sometimes	sometimes	sometimes	About Half the time	About Half the time	About Half the time	About Half the time	About Half the time	About Half the time	About Half the time	About Half the time	About Half the time	About Half the time	About Half the time	About Half the time	About Half the time	About Half the time	About Half the time	About Half the time	Moderately	Moderately	Moderately	Moderately	Moderately	Moderately	Moderately	Moderately	Moderately	Moderately
336	Unemployed	Prefer not to say	No	always	always	always	always	always	always	always	always	always	always	almost never	almost never	almost never	almost never	almost never	almost never	almost never	almost never	Sometimes	almost never	Sometimes	almost never	Sometimes	Sometimes	almost never	almost never	Never	Never	Never	Never	Never	Never	Never	Never	Never	Never
337	Unemployed	Prefer not to say	No	always	mostly	mostly	mostly	mostly	mostly	mostly	mostly	sometimes	sometimes	Sometimes	Sometimes	most of the time	most of the time	most of the time	About Half the time	most of the time	most of the time	About Half the time	About Half the time	most of the time	most of the time	most of the time	most of the time	most of the time	most of the time	Slightly	Fequently	Moderately	Slightly	Never	Fequently	Moderately	Moderately	Slightly	Fequently
338	Unemployed	Prefer not to say	No	always	always	always	always	always	always	always	always	always	always	Sometimes	Sometimes	Sometimes	Sometimes	almost never	almost never	Sometimes	almost never	almost never	almost never	Sometimes	almost never	almost never	almost never	Sometimes	almost never	Never	Slightly	Slightly	Never	Slightly	Never	Never	Fequently	Moderately	Slightly
339	Unemployed	Prefer not to say	No	mostly	always	mostly	always	mostly	always	mostly	always	mostly	always	Sometimes	almost never	Sometimes	almost never	Sometimes	almost never	Sometimes	almost never	Sometimes	almost never	Sometimes	almost never	Sometimes	almost never	almost never	Sometimes	Slightly	Moderately	Slightly	Moderately	Never	Never	Slightly	Never	Never	Never
340	Unemployed	Prefer not to say	No	always	mostly	mostly	mostly	mostly	sometimes	always	always	always	always	Sometimes	Sometimes	Sometimes	almost never	Sometimes	almost never	Sometimes	almost never	Sometimes	Sometimes	Sometimes	Sometimes	Sometimes	Sometimes	almost never	Sometimes	Never	Never	Never	Never	Never	Never	Never	Never	Never	Never
341	Unemployed	Prefer not to say	No	always	always	always	always	always	always	always	always	always	always	most of the time	Sometimes	Sometimes	Sometimes	Sometimes	Sometimes	Sometimes	Sometimes	Sometimes	Sometimes	Sometimes	Sometimes	Sometimes	Sometimes	Sometimes	Sometimes	Moderately	Moderately	Moderately	Moderately	Moderately	Moderately	Moderately	Moderately	Moderately	Moderately
342	Unemployed	Prefer not to say	No	always	always	always	always	always	mostly	mostly	mostly	mostly	mostly	almost never	Sometimes	almost never	Sometimes	About Half the time	Sometimes	almost never	Sometimes	almost never	Sometimes	almost never	About Half the time	most of the time	About Half the time	Sometimes	Sometimes	Never	Slightly	Never	Slightly	Slightly	Never	Never	Never	Slightly	Slightly
343	Unemployed	Prefer not to say	No	mostly	mostly	sometimes	sometimes	sometimes	mostly	mostly	always	sometimes	always	Sometimes	Sometimes	About Half the time	Sometimes	almost never	almost never	Sometimes	Sometimes	Sometimes	Sometimes	almost never	Sometimes	Sometimes	Sometimes	About Half the time	almost never	Moderately	Never	Never	Never	Never	Slightly	Slightly	Slightly	Slightly	Moderately
344	Unemployed	Prefer not to say	No	mostly	mostly	mostly	always	mostly	mostly	mostly	always	mostly	always	Sometimes	About Half the time	most of the time	Sometimes	Sometimes	Almost Always	most of the time	About Half the time	most of the time	About Half the time	most of the time	almost never	Sometimes	Sometimes	most of the time	Sometimes	Moderately	Slightly	Never	Slightly	Moderately	Slightly	Moderately	Slightly	Moderately	Moderately
345	Unemployed	Prefer not to say	No	always	always	mostly	mostly	sometimes	sometimes	sometimes	always	always	always	almost never	almost never	almost never	Almost Always	almost never	almost never	almost never	Sometimes	almost never	Almost Always	almost never	almost never	almost never	almost never	almost never	almost never	Never	Slightly	Never	Never	Never	Never	Slightly	Never	Never	Never
346	Unemployed	Prefer not to say	No	sometimes	sometimes	mostly	mostly	sometimes	sometimes	sometimes	sometimes	sometimes	mostly	almost never	almost never	almost never	almost never	almost never	almost never	almost never	almost never	almost never	almost never	almost never	almost never	About Half the time	almost never	almost never	almost never	Never	Never	Never	Never	Never	Slightly	Never	Slightly	Never	Never
347	Unemployed	Prefer not to say	No	sometimes	sometimes	sometimes	sometimes	rarely	sometimes	sometimes	always	sometimes	sometimes	almost never	almost never	almost never	almost never	almost never	almost never	almost never	almost never	almost never	almost never	almost never	Sometimes	most of the time	most of the time	Sometimes	almost never	Never	Slightly	Never	Never	Slightly	Moderately	Never	Never	Never	Never
348	Unemployed	Prefer not to say	No	always	always	always	always	mostly	always	always	always	always	always	almost never	almost never	Sometimes	almost never	almost never	almost never	Sometimes	almost never	almost never	almost never	almost never	almost never	almost never	almost never	Sometimes	almost never	Never	Never	Moderately	Moderately	Never	Slightly	Never	Never	Never	Never
349	Unemployed	Prefer not to say	No	sometimes	sometimes	mostly	mostly	mostly	mostly	sometimes	mostly	always	always	Sometimes	almost never	Sometimes	About Half the time	almost never	almost never	Sometimes	Sometimes	almost never	almost never	Sometimes	almost never	Sometimes	almost never	Sometimes	Sometimes	Never	Slightly	Never	Never	Never	Slightly	Moderately	Slightly	Slightly	Moderately
350	Unemployed	Prefer not to say	No	always	always	always	always	always	always	mostly	always	always	always	About Half the time	About Half the time	Sometimes	Sometimes	almost never	almost never	Sometimes	almost never	almost never	Sometimes	Sometimes	Sometimes	Sometimes	Sometimes	almost never	almost never	Never	Never	Slightly	Never	Never	Never	Fequently	Never	Never	Slightly
351	Unemployed	Prefer not to say	No	mostly	always	always	always	mostly	sometimes	rarely	never	mostly	mostly	almost never	almost never	almost never	almost never	almost never	almost never	almost never	almost never	almost never	almost never	almost never	almost never	almost never	almost never	almost never	almost never	Never	Slightly	Never	Never	Never	Slightly	Never	Never	Never	Never
352	Unemployed	Prefer not to say	No	always	mostly	sometimes	mostly	mostly	rarely	mostly	sometimes	mostly	mostly	most of the time	most of the time	most of the time	About Half the time	most of the time	most of the time	most of the time	most of the time	About Half the time	most of the time	About Half the time	Sometimes	Sometimes	About Half the time	Almost Always	About Half the time	Slightly	Slightly	Never	Never	Never	Slightly	Slightly	Moderately	Fequently	Fequently
353	Unemployed	Prefer not to say	No	always	mostly	always	mostly	sometimes	mostly	mostly	sometimes	mostly	always	almost never	almost never	almost never	almost never	almost never	almost never	almost never	Sometimes	Sometimes	almost never	Sometimes	Almost Always	almost never	almost never	Almost Always	About Half the time	Slightly	Moderately	Never	Never	Slightly	Never	Slightly	Slightly	Slightly	Slightly
354	Unemployed	Prefer not to say	No	mostly	rarely	always	mostly	sometimes	always	always	rarely	mostly	never	most of the time	most of the time	most of the time	Sometimes	Sometimes	almost never	About Half the time	About Half the time	almost never	almost never	almost never	almost never	almost never	most of the time	About Half the time	About Half the time	Never	Moderately	Never	Slightly	Slightly	Slightly	Never	Never	Moderately	Fequently
355	Unemployed	Prefer not to say	No	mostly	mostly	mostly	mostly	mostly	sometimes	mostly	mostly	mostly	mostly	Sometimes	Sometimes	most of the time	almost never	almost never	almost never	most of the time	Sometimes	almost never	almost never	Sometimes	About Half the time	About Half the time	About Half the time	Sometimes	almost never	Never	Slightly	Never	Never	Never	Never	Slightly	Slightly	Never	Slightly
356	Unemployed	Prefer not to say	No	always	mostly	mostly	mostly	mostly	mostly	mostly	sometimes	sometimes	mostly	About Half the time	About Half the time	Sometimes	About Half the time	Sometimes	Sometimes	About Half the time	Sometimes	About Half the time	almost never	Sometimes	almost never	Sometimes	About Half the time	Sometimes	Sometimes	Moderately	Slightly	Never	Slightly	Slightly	Moderately	Moderately	Slightly	Moderately	Slightly
357	Unemployed	Prefer not to say	No	never	never	never	always	never	always	never	sometimes	never	never	almost never	almost never	almost never	almost never	almost never	almost never	almost never	almost never	almost never	almost never	almost never	almost never	almost never	almost never	almost never	almost never	Moderately	Moderately	Never	Never	Never	Never	Slightly	Slightly	Moderately	Moderately
358	Unemployed	Prefer not to say	No	always	mostly	mostly	always	always	always	always	always	always	mostly	almost never	Sometimes	almost never	Sometimes	almost never	Sometimes	almost never	Sometimes	almost never	Sometimes	almost never	Sometimes	almost never	Sometimes	almost never	Sometimes	Moderately	Slightly	Never	Never	Never	Slightly	Never	Slightly	Slightly	Never
359	Unemployed	Prefer not to say	No	mostly	mostly	sometimes	sometimes	sometimes	rarely	sometimes	never	mostly	mostly	Sometimes	almost never	About Half the time	Sometimes	Sometimes	Sometimes	Sometimes	almost never	almost never	almost never	About Half the time	almost never	almost never	almost never	Sometimes	almost never	Moderately	Never	Never	Never	Never	Slightly	Slightly	Slightly	Never	Never
360	Unemployed	Prefer not to say	No	always	always	always	always	always	always	always	always	always	always	almost never	almost never	almost never	almost never	almost never	almost never	almost never	almost never	Sometimes	almost never	Sometimes	almost never	Sometimes	almost never	Sometimes	almost never	Never	Slightly	Never	Never	Never	Never	Never	Slightly	Never	Never
361	Unemployed	Prefer not to say	No	mostly	mostly	always	mostly	sometimes	sometimes	mostly	mostly	mostly	always	most of the time	Almost Always	most of the time	most of the time	About Half the time	Sometimes	most of the time	most of the time	Sometimes	almost never	Sometimes	Sometimes	Sometimes	Sometimes	Sometimes	Sometimes	Moderately	Fequently	Never	Never	Fequently	Fequently	Moderately	Moderately	Moderately	Moderately
362	Unemployed	Prefer not to say	No	sometimes	mostly	mostly	sometimes	rarely	rarely	rarely	sometimes	mostly	sometimes	most of the time	most of the time	Sometimes	About Half the time	About Half the time	About Half the time	Sometimes	Sometimes	Sometimes	most of the time	Sometimes	Sometimes	Almost Always	Sometimes	almost never	Sometimes	Moderately	Fequently	Slightly	Fequently	Fequently	Fequently	Fequently	Fequently	Fequently	Fequently
363	Employed	Less than 500$	No	always	mostly	mostly	mostly	sometimes	sometimes	sometimes	mostly	mostly	always	About Half the time	Sometimes	Sometimes	almost never	About Half the time	About Half the time	Sometimes	almost never	Sometimes	Sometimes	Sometimes	Sometimes	Sometimes	Sometimes	Sometimes	Sometimes	Moderately	Slightly	Slightly	Never	Slightly	Slightly	Slightly	Slightly	Slightly	Slightly
364	Employed	Less than 500$	No	mostly	mostly	mostly	mostly	mostly	sometimes	mostly	mostly	mostly	mostly	almost never	Sometimes	Sometimes	Sometimes	Sometimes	Sometimes	Sometimes	Sometimes	almost never	Sometimes	Sometimes	About Half the time	almost never	almost never	almost never	almost never	Slightly	Slightly	Fequently	Fequently	Slightly	Fequently	Slightly	Slightly	Slightly	Slightly
365	Employed	Less than 500$	No	mostly	sometimes	mostly	mostly	sometimes	mostly	sometimes	mostly	mostly	mostly	Sometimes	Sometimes	Sometimes	Sometimes	Sometimes	Sometimes	Sometimes	Sometimes	Sometimes	Sometimes	Sometimes	Sometimes	Sometimes	Sometimes	Sometimes	Sometimes	Slightly	Moderately	Fequently	Moderately	Moderately	Moderately	Fequently	Moderately	Moderately	Moderately
366	Employed	Less than 500$	No	always	mostly	always	always	mostly	mostly	mostly	mostly	mostly	mostly	Sometimes	almost never	Sometimes	almost never	almost never	almost never	Sometimes	almost never	almost never	almost never	almost never	almost never	almost never	almost never	Sometimes	Sometimes	Moderately	Slightly	Never	Never	Never	Slightly	Never	Slightly	Never	Never
367	Employed	Less than 500$	No	never	never	never	never	never	never	never	never	never	never	almost never	almost never	almost never	almost never	Sometimes	Sometimes	Sometimes	Sometimes	almost never	almost never	almost never	almost never	almost never	almost never	almost never	almost never	Slightly	Slightly	Slightly	Slightly	Slightly	Slightly	Slightly	Slightly	Slightly	Slightly
368	Employed	Less than 500$	No	mostly	mostly	mostly	mostly	mostly	mostly	mostly	mostly	mostly	mostly	most of the time	most of the time	almost never	almost never	almost never	almost never	almost never	almost never	almost never	almost never	almost never	almost never	almost never	almost never	almost never	almost never	Never	Never	Never	Never	Never	Never	Slightly	Never	Never	Never
369	Employed	Less than 500$	No	mostly	mostly	sometimes	sometimes	sometimes	sometimes	sometimes	mostly	mostly	mostly	most of the time	Sometimes	most of the time	Sometimes	almost never	almost never	Sometimes	Sometimes	almost never	almost never	Sometimes	almost never	Sometimes	almost never	Sometimes	Sometimes	Moderately	Slightly	Never	Never	Never	Never	Never	Never	Slightly	Slightly
370	Employed	Less than 500$	No	mostly	sometimes	rarely	sometimes	sometimes	sometimes	sometimes	sometimes	sometimes	sometimes	About Half the time	Sometimes	About Half the time	most of the time	About Half the time	Sometimes	Sometimes	About Half the time	most of the time	Sometimes	most of the time	Sometimes	Sometimes	Sometimes	Sometimes	almost never	Fequently	Moderately	Never	Fequently	Fequently	Moderately	Fequently	Fequently	Moderately	Moderately
371	Employed	Less than 500$	No	mostly	sometimes	mostly	sometimes	sometimes	rarely	sometimes	mostly	sometimes	sometimes	Sometimes	almost never	Sometimes	almost never	Sometimes	Sometimes	Sometimes	almost never	almost never	Sometimes	almost never	Sometimes	almost never	almost never	Sometimes	Sometimes	Moderately	Slightly	Never	Slightly	Slightly	Moderately	Slightly	Slightly	Slightly	Slightly
372	Employed	Less than 500$	No	always	mostly	always	never	mostly	sometimes	sometimes	rarely	mostly	always	almost never	Sometimes	Sometimes	almost never	Sometimes	almost never	Sometimes	almost never	Sometimes	Sometimes	Sometimes	Sometimes	About Half the time	Sometimes	Sometimes	About Half the time	Never	Slightly	Slightly	Moderately	Fequently	Moderately	Moderately	Moderately	Fequently	Moderately
373	Employed	Less than 500$	No	sometimes	sometimes	sometimes	mostly	mostly	sometimes	mostly	mostly	sometimes	mostly	Sometimes	most of the time	Sometimes	Sometimes	almost never	almost never	Sometimes	almost never	Almost Always	most of the time	Almost Always	About Half the time	Almost Always	Sometimes	About Half the time	most of the time	Never	Slightly	Never	Slightly	Moderately	Never	Moderately	Slightly	Fequently	Slightly
374	Employed	Less than 500$	No	always	mostly	always	always	mostly	always	always	always	mostly	always	Sometimes	Sometimes	almost never	almost never	almost never	almost never	Sometimes	almost never	almost never	almost never	Sometimes	almost never	almost never	almost never	almost never	almost never	Moderately	Never	Never	Never	Never	Never	Never	Never	Slightly	Slightly
375	Employed	Less than 500$	No	rarely	sometimes	mostly	sometimes	sometimes	sometimes	sometimes	sometimes	sometimes	sometimes	Sometimes	Sometimes	Sometimes	Sometimes	Sometimes	Sometimes	Sometimes	Sometimes	Sometimes	Sometimes	Sometimes	Sometimes	Sometimes	Sometimes	Sometimes	Sometimes	Moderately	Moderately	Slightly	Slightly	Slightly	Slightly	Fequently	Fequently	Fequently	Slightly
376	Employed	Less than 500$	No	mostly	sometimes	sometimes	sometimes	sometimes	mostly	sometimes	sometimes	sometimes	mostly	Sometimes	Sometimes	About Half the time	Sometimes	Sometimes	Sometimes	most of the time	About Half the time	About Half the time	Sometimes	most of the time	Sometimes	most of the time	About Half the time	most of the time	About Half the time	Moderately	Slightly	Never	Slightly	Never	Moderately	Fequently	Moderately	Never	Never
377	Employed	Less than 500$	No	sometimes	always	always	always	always	mostly	mostly	always	always	always	Sometimes	Sometimes	Sometimes	Sometimes	Sometimes	Sometimes	Sometimes	Sometimes	Sometimes	Sometimes	Sometimes	Sometimes	Sometimes	Sometimes	Sometimes	Sometimes	Slightly	Moderately	Never	Slightly	Slightly	Slightly	Slightly	Slightly	Slightly	Slightly
378	Employed	Less than 500$	No	always	mostly	always	always	always	always	always	always	always	always	Sometimes	Sometimes	most of the time	almost never	almost never	almost never	Sometimes	almost never	almost never	About Half the time	most of the time	almost never	most of the time	Sometimes	almost never	Almost Always	Moderately	Moderately	Never	Never	Slightly	Slightly	Moderately	Moderately	Fequently	Slightly
379	Employed	Less than 500$	No	always	mostly	always	sometimes	rarely	sometimes	rarely	rarely	sometimes	mostly	most of the time	Sometimes	almost never	almost never	almost never	Sometimes	Sometimes	almost never	almost never	almost never	Sometimes	almost never	almost never	Sometimes	almost never	almost never	Slightly	Slightly	Never	Never	Never	Slightly	Moderately	Moderately	Fequently	Slightly
380	Employed	Less than 500$	No	sometimes	mostly	mostly	mostly	mostly	never	sometimes	mostly	mostly	mostly	most of the time	About Half the time	most of the time	About Half the time	Sometimes	Sometimes	About Half the time	almost never	almost never	almost never	almost never	almost never	Sometimes	almost never	most of the time	most of the time	Slightly	Fequently	Moderately	Moderately	Fequently	Fequently	Moderately	Fequently	Fequently	Moderately
381	Employed	Less than 500$	No	mostly	sometimes	sometimes	sometimes	sometimes	mostly	mostly	always	sometimes	always	Sometimes	almost never	Sometimes	almost never	Sometimes	almost never	Sometimes	Sometimes	almost never	Sometimes	Sometimes	Sometimes	Sometimes	Sometimes	Sometimes	Sometimes	Moderately	Slightly	Never	Slightly	Slightly	Slightly	Slightly	Slightly	Slightly	Slightly
382	Employed	Less than 500$	No	always	mostly	mostly	always	always	always	always	always	always	always	Sometimes	Sometimes	Sometimes	almost never	Sometimes	almost never	almost never	almost never	almost never	Sometimes	Sometimes	Sometimes	Sometimes	almost never	almost never	Sometimes	Moderately	Slightly	Never	Slightly	Slightly	Slightly	Slightly	Slightly	Slightly	Slightly
383	Employed	Less than 500$	No	mostly	sometimes	sometimes	mostly	mostly	mostly	mostly	mostly	sometimes	mostly	Sometimes	Sometimes	Sometimes	almost never	almost never	almost never	almost never	almost never	Sometimes	Sometimes	almost never	almost never	Sometimes	almost never	almost never	Sometimes	Slightly	Slightly	Never	Never	Fequently	Slightly	Moderately	Slightly	Moderately	Moderately
384	Employed	Less than 500$	No	mostly	sometimes	mostly	sometimes	sometimes	sometimes	sometimes	sometimes	sometimes	sometimes	About Half the time	About Half the time	Sometimes	almost never	almost never	almost never	almost never	almost never	almost never	almost never	almost never	almost never	almost never	almost never	almost never	almost never	Slightly	Slightly	Never	Never	Never	Never	Slightly	Slightly	Slightly	Slightly
385	Employed	Less than 500$	No	mostly	mostly	mostly	always	always	always	always	always	always	always	almost never	almost never	almost never	almost never	almost never	almost never	almost never	almost never	almost never	almost never	almost never	almost never	almost never	almost never	almost never	almost never	Never	Never	Slightly	Slightly	Slightly	Slightly	Never	Never	Slightly	Never
386	Employed	Less than 500$	No	sometimes	mostly	mostly	mostly	mostly	sometimes	sometimes	mostly	mostly	mostly	Sometimes	Sometimes	Sometimes	Sometimes	Sometimes	Sometimes	Sometimes	Sometimes	Sometimes	Sometimes	Sometimes	Sometimes	About Half the time	About Half the time	Sometimes	Sometimes	Moderately	Slightly	Slightly	Slightly	Slightly	Slightly	Slightly	Slightly	Moderately	Moderately
387	Employed	Less than 500$	No	mostly	sometimes	mostly	mostly	mostly	mostly	mostly	sometimes	sometimes	mostly	almost never	almost never	Sometimes	Sometimes	almost never	almost never	Sometimes	Sometimes	almost never	Sometimes	Sometimes	Sometimes	Sometimes	Sometimes	Sometimes	Sometimes	Moderately	Slightly	Never	Never	Never	Slightly	Slightly	Slightly	Never	Slightly
388	Employed	Less than 500$	No	always	mostly	sometimes	mostly	mostly	sometimes	sometimes	always	sometimes	always	most of the time	Almost Always	most of the time	Almost Always	Almost Always	most of the time	most of the time	most of the time	most of the time	Sometimes	Almost Always	About Half the time	About Half the time	About Half the time	most of the time	Almost Always	Slightly	Moderately	Never	Never	Never	Moderately	Fequently	Fequently	Moderately	Moderately
389	Employed	Less than 500$	No	mostly	sometimes	mostly	mostly	mostly	rarely	mostly	mostly	sometimes	sometimes	most of the time	most of the time	most of the time	most of the time	Sometimes	Sometimes	About Half the time	most of the time	Sometimes	most of the time	About Half the time	About Half the time	almost never	About Half the time	Sometimes	About Half the time	Fequently	Fequently	Moderately	Fequently	Never	Moderately	Fequently	Fequently	Never	Moderately
390	Employed	Less than 500$	No	mostly	mostly	mostly	mostly	mostly	mostly	sometimes	mostly	mostly	mostly	Sometimes	Sometimes	About Half the time	Sometimes	Sometimes	About Half the time	About Half the time	Sometimes	Sometimes	Sometimes	Sometimes	Sometimes	Sometimes	Sometimes	Sometimes	Sometimes	Moderately	Fequently	Never	Slightly	Slightly	Moderately	Fequently	Fequently	Fequently	Fequently
391	Employed	Less than 500$	No	mostly	sometimes	mostly	sometimes	sometimes	sometimes	mostly	sometimes	sometimes	sometimes	Sometimes	Sometimes	most of the time	most of the time	Sometimes	Sometimes	Sometimes	Sometimes	Sometimes	Sometimes	Sometimes	Sometimes	Sometimes	Sometimes	Sometimes	Sometimes	Fequently	Moderately	Never	Never	Never	Moderately	Moderately	Slightly	Never	Never
392	Employed	Less than 500$	No	mostly	mostly	mostly	mostly	mostly	mostly	mostly	mostly	mostly	mostly	Sometimes	almost never	Sometimes	almost never	almost never	almost never	Sometimes	almost never	almost never	almost never	Sometimes	almost never	almost never	Sometimes	Sometimes	Sometimes	Never	Slightly	Never	Never	Never	Slightly	Never	Never	Never	Never
393	Employed	Less than 500$	No	always	always	always	always	always	sometimes	mostly	always	always	mostly	Sometimes	Sometimes	most of the time	Almost Always	Sometimes	Sometimes	Sometimes	Sometimes	Almost Always	almost never	Sometimes	Sometimes	Sometimes	almost never	Sometimes	Sometimes	Slightly	Fequently	Fequently	Fequently	Fequently	Fequently	Slightly	Slightly	Never	Never
394	Employed	Less than 500$	No	mostly	sometimes	mostly	mostly	mostly	sometimes	mostly	mostly	mostly	mostly	most of the time	Sometimes	Sometimes	Sometimes	almost never	almost never	Sometimes	Sometimes	almost never	almost never	Sometimes	almost never	almost never	almost never	Sometimes	Sometimes	Slightly	Slightly	Never	Never	Never	Never	Slightly	Slightly	Slightly	Never
395	Employed	Less than 500$	No	always	always	mostly	always	mostly	mostly	mostly	always	always	always	Almost Always	most of the time	Almost Always	most of the time	most of the time	most of the time	most of the time	most of the time	About Half the time	About Half the time	most of the time	most of the time	most of the time	most of the time	most of the time	Almost Always	Moderately	Never	Moderately	Never	Never	Never	Never	Never	Never	Slightly
396	Employed	Less than 500$	No	always	always	always	always	always	mostly	always	always	mostly	always	most of the time	most of the time	most of the time	most of the time	most of the time	most of the time	About Half the time	About Half the time	Sometimes	Sometimes	About Half the time	About Half the time	About Half the time	Sometimes	About Half the time	Sometimes	Moderately	Slightly	Slightly	Moderately	Moderately	Slightly	Fequently	Moderately	Moderately	Moderately
397	Employed	Less than 500$	No	always	mostly	mostly	always	always	always	always	always	always	always	most of the time	almost never	almost never	almost never	almost never	almost never	almost never	almost never	About Half the time	About Half the time	almost never	almost never	almost never	almost never	About Half the time	About Half the time	Moderately	Slightly	Slightly	Slightly	Fequently	Fequently	Never	Slightly	Moderately	Never
398	Employed	Less than 500$	No	always	always	mostly	mostly	mostly	always	always	always	always	always	Sometimes	most of the time	most of the time	most of the time	most of the time	almost never	Sometimes	almost never	About Half the time	almost never	almost never	About Half the time	almost never	almost never	About Half the time	About Half the time	Slightly	Never	Moderately	Moderately	Moderately	Moderately	Slightly	Moderately	Slightly	Moderately
399	Employed	Less than 500$	No	sometimes	rarely	mostly	sometimes	mostly	sometimes	sometimes	mostly	mostly	mostly	About Half the time	most of the time	About Half the time	About Half the time	almost never	almost never	Sometimes	Sometimes	About Half the time	Sometimes	Sometimes	almost never	About Half the time	Sometimes	Sometimes	About Half the time	Slightly	Moderately	Never	Moderately	Never	Slightly	Moderately	Moderately	Fequently	Moderately
400	Employed	Less than 500$	No	mostly	sometimes	always	sometimes	rarely	sometimes	rarely	rarely	rarely	rarely	Sometimes	Sometimes	Sometimes	almost never	Sometimes	Sometimes	About Half the time	almost never	Sometimes	Sometimes	almost never	almost never	Sometimes	Sometimes	Sometimes	Sometimes	Fequently	Moderately	Never	Slightly	Never	Moderately	Never	Slightly	Never	Slightly
401	Employed	Less than 500$	No	mostly	always	mostly	mostly	mostly	mostly	mostly	mostly	mostly	always	most of the time	Almost Always	most of the time	About Half the time	Sometimes	About Half the time	Almost Always	About Half the time	most of the time	most of the time	Sometimes	most of the time	most of the time	most of the time	Almost Always	Almost Always	Moderately	Fequently	Slightly	Moderately	Slightly	Fequently	Moderately	Moderately	Fequently	Fequently
402	Employed	Less than 500$	No	mostly	mostly	always	always	always	always	mostly	mostly	mostly	always	almost never	almost never	almost never	almost never	almost never	almost never	almost never	almost never	almost never	almost never	almost never	almost never	almost never	almost never	almost never	almost never	Moderately	Slightly	Never	Slightly	Never	Never	Slightly	Slightly	Never	Never
403	Employed	Less than 500$	No	mostly	sometimes	mostly	mostly	mostly	mostly	sometimes	mostly	mostly	mostly	Sometimes	Sometimes	Sometimes	almost never	almost never	almost never	almost never	almost never	almost never	almost never	Sometimes	almost never	Sometimes	almost never	Sometimes	Sometimes	Never	Fequently	Never	Fequently	Never	Slightly	Slightly	Slightly	Never	Never
404	Employed	Less than 500$	No	sometimes	sometimes	mostly	sometimes	sometimes	sometimes	sometimes	mostly	sometimes	always	Sometimes	almost never	almost never	Sometimes	almost never	almost never	About Half the time	almost never	Sometimes	almost never	almost never	almost never	almost never	About Half the time	Sometimes	Sometimes	Never	Slightly	Never	Never	Slightly	Never	Slightly	Fequently	Never	Never
405	Employed	Less than 500$	No	always	mostly	always	always	always	always	always	always	always	always	Sometimes	almost never	Sometimes	Sometimes	Sometimes	most of the time	most of the time	most of the time	almost never	most of the time	most of the time	almost never	almost never	almost never	Almost Always	most of the time	Moderately	Slightly	Never	Never	Slightly	Slightly	Slightly	Never	Never	Slightly
406	Employed	Less than 500$	No	sometimes	mostly	rarely	sometimes	mostly	rarely	mostly	sometimes	mostly	always	Almost Always	Almost Always	Almost Always	About Half the time	About Half the time	most of the time	Almost Always	Almost Always	Almost Always	About Half the time	Almost Always	most of the time	Almost Always	About Half the time	About Half the time	Almost Always	Moderately	Fequently	Slightly	Slightly	Slightly	Fequently	Fequently	Fequently	Fequently	Fequently
407	Employed	Less than 500$	No	always	mostly	mostly	sometimes	sometimes	sometimes	always	sometimes	sometimes	sometimes	About Half the time	Sometimes	most of the time	About Half the time	Sometimes	most of the time	most of the time	Almost Always	Sometimes	almost never	About Half the time	almost never	almost never	About Half the time	About Half the time	About Half the time	Moderately	Slightly	Slightly	Fequently	Slightly	Moderately	Moderately	Slightly	Fequently	Slightly
408	Employed	Less than 500$	No	always	sometimes	sometimes	always	always	always	always	always	mostly	always	almost never	almost never	Sometimes	almost never	almost never	almost never	almost never	almost never	almost never	almost never	almost never	almost never	almost never	almost never	almost never	almost never	Never	Slightly	Never	Never	Never	Slightly	Never	Fequently	Never	Never
409	Employed	Less than 500$	No	always	always	always	always	always	always	always	always	always	always	Sometimes	Sometimes	Sometimes	Sometimes	Sometimes	Sometimes	Sometimes	Sometimes	Sometimes	Sometimes	Sometimes	Sometimes	Sometimes	Sometimes	Sometimes	Sometimes	Never	Never	Slightly	Never	Slightly	Slightly	Never	Never	Slightly	Slightly
410	Employed	Less than 500$	No	always	mostly	always	always	always	always	always	always	always	always	almost never	almost never	Sometimes	almost never	almost never	almost never	Sometimes	almost never	almost never	almost never	almost never	almost never	almost never	almost never	almost never	almost never	Moderately	Never	Never	Never	Never	Never	Never	Never	Never	Never
411	Employed	Less than 500$	No	mostly	sometimes	mostly	mostly	mostly	sometimes	sometimes	mostly	mostly	mostly	Sometimes	Sometimes	most of the time	almost never	About Half the time	almost never	Sometimes	almost never	almost never	almost never	almost never	almost never	almost never	Sometimes	Sometimes	About Half the time	Moderately	Slightly	Slightly	Slightly	Slightly	Slightly	Never	Fequently	Fequently	Slightly
412	Employed	Less than 500$	No	sometimes	rarely	mostly	sometimes	sometimes	sometimes	mostly	sometimes	sometimes	sometimes	most of the time	About Half the time	About Half the time	Sometimes	most of the time	Sometimes	most of the time	Sometimes	almost never	About Half the time	most of the time	most of the time	most of the time	most of the time	About Half the time	most of the time	Slightly	Moderately	Slightly	Moderately	Moderately	Moderately	Fequently	Fequently	Slightly	Moderately
413	Employed	Less than 500$	No	mostly	never	sometimes	never	never	sometimes	sometimes	sometimes	never	always	almost never	almost never	almost never	most of the time	almost never	almost never	almost never	almost never	almost never	almost never	most of the time	almost never	almost never	almost never	almost never	almost never	Never	Never	Slightly	Never	Never	Never	Fequently	Never	Slightly	Slightly
414	Employed	Less than 500$	No	mostly	sometimes	mostly	mostly	mostly	rarely	mostly	mostly	mostly	mostly	Sometimes	almost never	almost never	almost never	Sometimes	almost never	Sometimes	almost never	almost never	almost never	almost never	almost never	Sometimes	almost never	almost never	most of the time	Moderately	Slightly	Fequently	Fequently	Fequently	Never	Never	Slightly	Slightly	Never
415	Employed	Less than 500$	No	mostly	mostly	mostly	mostly	sometimes	sometimes	mostly	mostly	sometimes	always	Sometimes	almost never	most of the time	About Half the time	About Half the time	About Half the time	most of the time	About Half the time	almost never	almost never	most of the time	Sometimes	Sometimes	Sometimes	most of the time	About Half the time	Moderately	Moderately	Never	Slightly	Never	Moderately	Fequently	Slightly	Fequently	Fequently
416	Employed	Less than 500$	No	always	always	always	always	always	always	always	always	always	always	Sometimes	Sometimes	Sometimes	Sometimes	Sometimes	Sometimes	Sometimes	Sometimes	Sometimes	Sometimes	Sometimes	Sometimes	Sometimes	Sometimes	Sometimes	Sometimes	Slightly	Slightly	Slightly	Slightly	Slightly	Slightly	Slightly	Slightly	Slightly	Slightly
417	Employed	Less than 500$	No	mostly	mostly	sometimes	mostly	mostly	mostly	mostly	mostly	mostly	mostly	almost never	almost never	Sometimes	Sometimes	Sometimes	Sometimes	Sometimes	Sometimes	Sometimes	Sometimes	Sometimes	almost never	almost never	almost never	Sometimes	almost never	Moderately	Slightly	Never	Slightly	Slightly	Slightly	Moderately	Moderately	Moderately	Moderately
418	Employed	Less than 500$	No	sometimes	sometimes	sometimes	sometimes	sometimes	sometimes	sometimes	sometimes	sometimes	sometimes	About Half the time	About Half the time	About Half the time	About Half the time	About Half the time	About Half the time	About Half the time	About Half the time	About Half the time	About Half the time	About Half the time	About Half the time	About Half the time	About Half the time	About Half the time	About Half the time	Moderately	Moderately	Moderately	Slightly	Moderately	Moderately	Moderately	Moderately	Moderately	Moderately
419	Employed	Less than 500$	No	mostly	mostly	mostly	mostly	always	mostly	always	mostly	always	always	Sometimes	almost never	Sometimes	almost never	Sometimes	almost never	About Half the time	Sometimes	almost never	Sometimes	Sometimes	Sometimes	Sometimes	Sometimes	Sometimes	Sometimes	Moderately	Moderately	Slightly	Never	Never	Slightly	Slightly	Slightly	Slightly	Slightly
420	Employed	Less than 500$	No	always	always	mostly	sometimes	always	always	always	always	rarely	always	Almost Always	Almost Always	most of the time	Almost Always	Almost Always	almost never	Sometimes	Almost Always	almost never	almost never	Almost Always	almost never	almost never	About Half the time	most of the time	Almost Always	Fequently	Fequently	Slightly	Slightly	Never	Never	Fequently	Fequently	Slightly	Never
421	Employed	Less than 500$	No	always	mostly	always	always	always	always	mostly	rarely	always	sometimes	most of the time	almost never	About Half the time	almost never	Sometimes	almost never	Almost Always	almost never	almost never	almost never	About Half the time	Sometimes	Sometimes	Sometimes	Almost Always	Sometimes	Slightly	Slightly	Never	Never	Never	Moderately	Slightly	Fequently	Slightly	Moderately
422	Employed	Less than 500$	No	sometimes	always	mostly	mostly	mostly	sometimes	always	mostly	mostly	sometimes	almost never	almost never	Sometimes	almost never	almost never	almost never	Sometimes	almost never	almost never	almost never	almost never	Sometimes	almost never	almost never	Sometimes	Sometimes	Never	Slightly	Never	Never	Never	Slightly	Slightly	Slightly	Moderately	Slightly
423	Employed	Less than 500$	No	sometimes	sometimes	sometimes	sometimes	sometimes	sometimes	sometimes	never	always	never	Sometimes	almost never	almost never	About Half the time	Almost Always	almost never	almost never	almost never	almost never	almost never	almost never	almost never	almost never	almost never	almost never	almost never	Fequently	Fequently	Never	Never	Never	Fequently	Never	Never	Never	Never
424	Employed	Less than 500$	No	mostly	mostly	mostly	mostly	mostly	mostly	mostly	mostly	mostly	mostly	Sometimes	Sometimes	Sometimes	Sometimes	Sometimes	Sometimes	Sometimes	Sometimes	Sometimes	Sometimes	Sometimes	Sometimes	Sometimes	Sometimes	Sometimes	Sometimes	Moderately	Moderately	Moderately	Slightly	Slightly	Slightly	Slightly	Slightly	Slightly	Slightly
425	Employed	Less than 500$	No	mostly	sometimes	mostly	mostly	sometimes	sometimes	mostly	mostly	mostly	mostly	almost never	almost never	almost never	almost never	almost never	almost never	almost never	almost never	almost never	almost never	almost never	almost never	most of the time	almost never	almost never	almost never	Slightly	Slightly	Moderately	Fequently	Moderately	Moderately	Slightly	Slightly	Slightly	Never
426	Unemployed	Less than 500$	No	always	mostly	always	always	always	always	always	always	mostly	always	almost never	almost never	Sometimes	Sometimes	almost never	Sometimes	Sometimes	almost never	Sometimes	Sometimes	Sometimes	almost never	Sometimes	Sometimes	Sometimes	Sometimes	Moderately	Slightly	Slightly	Never	Never	Slightly	Moderately	Fequently	Slightly	Slightly
427	Unemployed	Less than 500$	No	mostly	sometimes	always	mostly	sometimes	mostly	mostly	always	always	always	almost never	almost never	Sometimes	almost never	almost never	almost never	almost never	almost never	almost never	Sometimes	Sometimes	Sometimes	Sometimes	Sometimes	Sometimes	Sometimes	Moderately	Slightly	Fequently	Fequently	Fequently	Fequently	Slightly	Slightly	Fequently	Slightly
428	Unemployed	Less than 500$	No	mostly	sometimes	mostly	always	mostly	sometimes	sometimes	mostly	sometimes	mostly	About Half the time	Sometimes	most of the time	most of the time	About Half the time	About Half the time	About Half the time	Sometimes	About Half the time	Sometimes	About Half the time	About Half the time	Sometimes	Sometimes	About Half the time	About Half the time	Moderately	Fequently	Slightly	Fequently	Moderately	Slightly	Moderately	Fequently	Fequently	Moderately
429	Unemployed	Less than 500$	No	mostly	mostly	mostly	mostly	mostly	mostly	mostly	mostly	mostly	mostly	almost never	almost never	almost never	almost never	almost never	almost never	almost never	almost never	almost never	almost never	almost never	almost never	almost never	almost never	almost never	almost never	Never	Slightly	Never	Never	Never	Never	Never	Slightly	Never	Never
430	Unemployed	Less than 500$	No	always	sometimes	mostly	mostly	always	sometimes	sometimes	sometimes	mostly	mostly	Sometimes	Sometimes	About Half the time	Sometimes	almost never	almost never	Sometimes	Sometimes	almost never	almost never	almost never	Sometimes	almost never	almost never	almost never	almost never	Slightly	Never	Never	Never	Slightly	Never	Slightly	Fequently	Slightly	Never
431	Unemployed	Less than 500$	No	sometimes	sometimes	sometimes	sometimes	sometimes	never	never	never	mostly	never	most of the time	most of the time	most of the time	most of the time	most of the time	most of the time	most of the time	most of the time	Sometimes	Almost Always	Almost Always	Almost Always	Sometimes	Sometimes	Almost Always	Almost Always	Fequently	Fequently	Moderately	Never	Never	Fequently	Fequently	Fequently	Fequently	Fequently
432	Unemployed	Less than 500$	No	mostly	rarely	sometimes	mostly	sometimes	mostly	sometimes	mostly	sometimes	sometimes	almost never	almost never	Sometimes	almost never	almost never	almost never	Sometimes	Sometimes	almost never	Sometimes	almost never	Sometimes	Sometimes	almost never	Sometimes	almost never	Slightly	Never	Slightly	Moderately	Slightly	Never	Never	Never	Fequently	Never
433	Unemployed	Less than 500$	No	mostly	always	mostly	sometimes	mostly	mostly	mostly	always	always	always	almost never	Sometimes	most of the time	most of the time	Sometimes	Sometimes	Sometimes	Sometimes	most of the time	almost never	Sometimes	Sometimes	Sometimes	Sometimes	Sometimes	About Half the time	Fequently	Moderately	Never	Slightly	Never	Moderately	Slightly	Moderately	Moderately	Moderately
434	Unemployed	Less than 500$	No	mostly	sometimes	mostly	mostly	mostly	mostly	mostly	mostly	mostly	mostly	Sometimes	Sometimes	most of the time	almost never	About Half the time	almost never	most of the time	almost never	most of the time	About Half the time	most of the time	Almost Always	About Half the time	most of the time	most of the time	most of the time	Moderately	Moderately	Slightly	Moderately	Moderately	Fequently	Moderately	Moderately	Moderately	Moderately
435	Unemployed	Less than 500$	No	always	sometimes	always	always	always	always	always	always	always	always	almost never	almost never	Sometimes	almost never	almost never	almost never	almost never	almost never	almost never	almost never	almost never	almost never	almost never	almost never	almost never	almost never	Never	Never	Never	Never	Never	Never	Never	Never	Never	Never
436	Unemployed	Less than 500$	No	sometimes	sometimes	rarely	rarely	never	sometimes	rarely	never	rarely	never	Sometimes	Sometimes	About Half the time	About Half the time	About Half the time	About Half the time	About Half the time	About Half the time	About Half the time	About Half the time	almost never	About Half the time	almost never	almost never	almost never	almost never	Fequently	Fequently	Never	Fequently	Never	Fequently	Slightly	Fequently	Fequently	Fequently
437	Unemployed	Less than 500$	No	always	sometimes	rarely	always	always	always	always	always	always	mostly	About Half the time	almost never	Sometimes	Sometimes	Sometimes	Sometimes	almost never	Sometimes	Sometimes	Sometimes	Sometimes	Sometimes	Sometimes	Sometimes	Sometimes	Sometimes	Slightly	Slightly	Slightly	Moderately	Moderately	Moderately	Moderately	Moderately	Slightly	Moderately
438	Unemployed	Less than 500$	No	mostly	mostly	sometimes	mostly	mostly	sometimes	mostly	mostly	mostly	mostly	Sometimes	Sometimes	Sometimes	Sometimes	Sometimes	Sometimes	Sometimes	Sometimes	Sometimes	Sometimes	Sometimes	Sometimes	Sometimes	Sometimes	Sometimes	Sometimes	Fequently	Moderately	Never	Never	Slightly	Slightly	Slightly	Fequently	Moderately	Moderately
439	Unemployed	Less than 500$	No	mostly	mostly	mostly	mostly	mostly	mostly	mostly	mostly	mostly	mostly	almost never	Sometimes	almost never	almost never	almost never	almost never	almost never	almost never	almost never	almost never	almost never	Sometimes	almost never	Sometimes	almost never	almost never	Never	Never	Never	Slightly	Slightly	Never	Never	Never	Never	Never
440	Unemployed	Less than 500$	No	always	always	always	always	always	always	always	always	always	always	most of the time	most of the time	most of the time	most of the time	most of the time	most of the time	most of the time	most of the time	Almost Always	most of the time	Almost Always	most of the time	most of the time	most of the time	most of the time	most of the time	Moderately	Fequently	Fequently	Fequently	Fequently	Moderately	Moderately	Moderately	Moderately	Moderately
441	Unemployed	Less than 500$	No	mostly	mostly	mostly	mostly	sometimes	sometimes	sometimes	sometimes	sometimes	rarely	Sometimes	Sometimes	Sometimes	Sometimes	Sometimes	Sometimes	Sometimes	Sometimes	Sometimes	Sometimes	Sometimes	Sometimes	Sometimes	Sometimes	Sometimes	Sometimes	Slightly	Moderately	Never	Never	Slightly	Never	Slightly	Slightly	Slightly	Slightly
442	Unemployed	Less than 500$	No	sometimes	sometimes	sometimes	sometimes	mostly	rarely	rarely	rarely	sometimes	sometimes	Almost Always	Sometimes	Almost Always	About Half the time	About Half the time	Sometimes	Almost Always	Sometimes	Sometimes	Sometimes	About Half the time	most of the time	Sometimes	Sometimes	most of the time	Almost Always	Fequently	Fequently	Fequently	Fequently	Fequently	Fequently	Fequently	Fequently	Fequently	Fequently
443	Unemployed	Less than 500$	No	never	never	never	never	never	never	never	never	never	never	About Half the time	About Half the time	almost never	Sometimes	almost never	Sometimes	Sometimes	Sometimes	Sometimes	almost never	almost never	Sometimes	almost never	Sometimes	almost never	Sometimes	Never	Slightly	Never	Never	Never	Slightly	Fequently	Fequently	Slightly	Slightly
444	Unemployed	Less than 500$	No	always	mostly	always	always	always	always	always	always	always	always	Sometimes	Sometimes	almost never	almost never	almost never	almost never	almost never	almost never	almost never	almost never	almost never	almost never	almost never	almost never	almost never	almost never	Slightly	Slightly	Never	Slightly	Never	Slightly	Never	Never	Slightly	Slightly
445	Unemployed	Less than 500$	No	mostly	mostly	always	sometimes	always	rarely	sometimes	rarely	sometimes	mostly	About Half the time	About Half the time	most of the time	Sometimes	most of the time	most of the time	most of the time	About Half the time	Sometimes	most of the time	About Half the time	About Half the time	Sometimes	About Half the time	most of the time	Almost Always	Moderately	Never	Slightly	Never	Never	Slightly	Slightly	Slightly	Moderately	Fequently
446	Unemployed	Less than 500$	No	rarely	never	rarely	rarely	never	sometimes	rarely	rarely	never	sometimes	Sometimes	About Half the time	Sometimes	About Half the time	Sometimes	Sometimes	Sometimes	Sometimes	About Half the time	almost never	About Half the time	About Half the time	About Half the time	most of the time	Sometimes	Sometimes	Moderately	Fequently	Never	Never	Never	Never	Never	Fequently	Slightly	Never
447	Unemployed	Less than 500$	No	always	mostly	always	always	always	mostly	always	always	always	always	Sometimes	Sometimes	Sometimes	Sometimes	Sometimes	Sometimes	Sometimes	almost never	almost never	Sometimes	About Half the time	almost never	About Half the time	almost never	Sometimes	About Half the time	Slightly	Slightly	Never	Slightly	Slightly	Slightly	Fequently	Fequently	Fequently	Moderately
448	Unemployed	Less than 500$	No	sometimes	mostly	always	mostly	always	sometimes	always	always	always	always	About Half the time	Sometimes	Almost Always	Sometimes	almost never	almost never	most of the time	almost never	Sometimes	About Half the time	Sometimes	Sometimes	Sometimes	almost never	About Half the time	About Half the time	Slightly	Slightly	Never	Slightly	Moderately	Slightly	Slightly	Slightly	Fequently	Moderately
449	Unemployed	Less than 500$	No	sometimes	mostly	mostly	mostly	mostly	mostly	mostly	sometimes	mostly	always	Sometimes	Sometimes	Sometimes	Sometimes	Sometimes	Sometimes	Sometimes	Sometimes	Sometimes	Sometimes	Sometimes	About Half the time	Sometimes	Sometimes	About Half the time	About Half the time	Slightly	Slightly	Slightly	Slightly	Slightly	Moderately	Moderately	Moderately	Slightly	Slightly
450	Unemployed	Less than 500$	No	mostly	mostly	always	always	mostly	mostly	mostly	mostly	mostly	mostly	Sometimes	Sometimes	almost never	Sometimes	Sometimes	almost never	almost never	almost never	almost never	almost never	Sometimes	Sometimes	Sometimes	Sometimes	Sometimes	Sometimes	Never	Slightly	Never	Never	Never	Never	Slightly	Never	Slightly	Slightly
451	Unemployed	Less than 500$	No	sometimes	sometimes	sometimes	sometimes	sometimes	sometimes	sometimes	sometimes	sometimes	rarely	most of the time	most of the time	most of the time	most of the time	most of the time	most of the time	most of the time	most of the time	most of the time	most of the time	most of the time	most of the time	most of the time	most of the time	most of the time	most of the time	Moderately	Fequently	Fequently	Fequently	Slightly	Fequently	Fequently	Fequently	Fequently	Fequently
452	Unemployed	Less than 500$	No	always	always	always	always	always	mostly	mostly	always	always	always	Sometimes	almost never	Sometimes	Sometimes	almost never	almost never	almost never	almost never	almost never	almost never	almost never	almost never	almost never	almost never	almost never	almost never	Slightly	Moderately	Never	Never	Moderately	Moderately	Slightly	Slightly	Slightly	Slightly
453	Unemployed	Less than 500$	No	mostly	always	mostly	mostly	mostly	mostly	always	mostly	always	always	Sometimes	almost never	almost never	About Half the time	Sometimes	Sometimes	almost never	almost never	Sometimes	Sometimes	Sometimes	almost never	almost never	almost never	Sometimes	almost never	Moderately	Fequently	Slightly	Never	Fequently	Fequently	Slightly	Never	Slightly	Slightly
454	Unemployed	Less than 500$	No	mostly	mostly	mostly	sometimes	sometimes	rarely	rarely	mostly	sometimes	mostly	Sometimes	Sometimes	Sometimes	Sometimes	Sometimes	Sometimes	Sometimes	Sometimes	Sometimes	Sometimes	Sometimes	Sometimes	Sometimes	Sometimes	Sometimes	Sometimes	Slightly	Slightly	Slightly	Never	Slightly	Slightly	Slightly	Slightly	Fequently	Slightly
455	Unemployed	Less than 500$	No	always	always	always	always	always	always	always	mostly	mostly	mostly	almost never	Sometimes	almost never	almost never	almost never	almost never	almost never	almost never	almost never	almost never	almost never	almost never	almost never	almost never	almost never	almost never	Never	Never	Never	Never	Never	Never	Never	Never	Slightly	Never
456	Unemployed	Less than 500$	No	mostly	sometimes	mostly	mostly	mostly	mostly	mostly	sometimes	sometimes	mostly	most of the time	most of the time	Sometimes	almost never	Sometimes	Sometimes	Sometimes	almost never	Sometimes	Sometimes	Sometimes	About Half the time	Sometimes	Sometimes	Sometimes	almost never	Moderately	Slightly	Never	Never	Slightly	Never	Slightly	Slightly	Fequently	Moderately
457	Unemployed	Less than 500$	No	mostly	mostly	mostly	mostly	mostly	sometimes	mostly	mostly	mostly	mostly	almost never	almost never	Sometimes	almost never	almost never	almost never	Sometimes	almost never	Sometimes	Sometimes	almost never	almost never	almost never	almost never	Sometimes	Sometimes	Never	Never	Never	Never	Never	Never	Slightly	Slightly	Never	Never
458	Unemployed	Less than 500$	No	always	mostly	always	always	always	always	always	always	mostly	always	Sometimes	Sometimes	Sometimes	almost never	almost never	almost never	Sometimes	almost never	almost never	almost never	almost never	almost never	almost never	almost never	almost never	Sometimes	Moderately	Slightly	Slightly	Never	Never	Never	Never	Never	Slightly	Slightly
459	Unemployed	Less than 500$	No	mostly	mostly	always	mostly	mostly	sometimes	mostly	sometimes	mostly	always	Sometimes	Sometimes	About Half the time	Sometimes	almost never	almost never	Sometimes	Sometimes	almost never	almost never	Sometimes	Sometimes	almost never	almost never	Sometimes	Sometimes	Slightly	Slightly	Slightly	Fequently	Never	Moderately	Slightly	Slightly	Never	Slightly
460	Unemployed	Less than 500$	No	sometimes	sometimes	mostly	sometimes	sometimes	mostly	mostly	always	sometimes	sometimes	About Half the time	About Half the time	About Half the time	About Half the time	About Half the time	About Half the time	About Half the time	About Half the time	About Half the time	About Half the time	About Half the time	About Half the time	About Half the time	About Half the time	About Half the time	About Half the time	Slightly	Slightly	Never	Never	Never	Moderately	Moderately	Moderately	Moderately	Moderately
461	Unemployed	Less than 500$	No	mostly	sometimes	mostly	sometimes	mostly	rarely	mostly	mostly	rarely	mostly	About Half the time	Sometimes	most of the time	almost never	almost never	almost never	Sometimes	almost never	almost never	almost never	Sometimes	almost never	Sometimes	almost never	almost never	almost never	Never	Fequently	Slightly	Slightly	Never	Fequently	Fequently	Fequently	Never	Never
462	Unemployed	Less than 500$	No	sometimes	rarely	always	mostly	mostly	sometimes	sometimes	always	sometimes	always	Sometimes	Sometimes	almost never	almost never	almost never	almost never	almost never	almost never	Sometimes	Sometimes	almost never	Sometimes	almost never	almost never	Sometimes	Sometimes	Never	Slightly	Never	Never	Slightly	Never	Never	Never	Slightly	Never
463	Unemployed	Less than 500$	No	always	always	mostly	always	mostly	always	always	mostly	always	always	most of the time	most of the time	Almost Always	most of the time	Sometimes	almost never	Almost Always	most of the time	most of the time	almost never	most of the time	most of the time	Almost Always	almost never	most of the time	Almost Always	Slightly	Moderately	Fequently	Fequently	Slightly	Slightly	Slightly	Slightly	Slightly	Slightly
464	Unemployed	Less than 500$	No	sometimes	rarely	sometimes	sometimes	rarely	sometimes	sometimes	sometimes	sometimes	sometimes	Sometimes	Sometimes	most of the time	About Half the time	Sometimes	Sometimes	most of the time	Sometimes	almost never	Sometimes	Sometimes	Sometimes	almost never	Sometimes	most of the time	most of the time	Fequently	Fequently	Slightly	Slightly	Moderately	Moderately	Moderately	Moderately	Fequently	Fequently
465	Unemployed	Less than 500$	No	always	always	never	always	always	mostly	always	mostly	always	always	most of the time	most of the time	Almost Always	Almost Always	most of the time	About Half the time	Almost Always	most of the time	About Half the time	most of the time	Sometimes	Almost Always	Almost Always	Almost Always	Almost Always	Almost Always	Slightly	Fequently	Fequently	Fequently	Fequently	Slightly	Fequently	Fequently	Slightly	Slightly
466	Unemployed	Less than 500$	No	always	always	always	mostly	mostly	always	mostly	always	mostly	always	most of the time	most of the time	Sometimes	Sometimes	Sometimes	almost never	Sometimes	Sometimes	almost never	almost never	Sometimes	almost never	almost never	almost never	About Half the time	Sometimes	Slightly	Fequently	Fequently	Never	Never	Slightly	Never	Never	Never	Slightly
467	Unemployed	Less than 500$	No	always	always	always	always	always	sometimes	sometimes	always	always	always	most of the time	Sometimes	Sometimes	Almost Always	almost never	almost never	most of the time	most of the time	most of the time	most of the time	most of the time	almost never	most of the time	most of the time	most of the time	almost never	Never	Slightly	Never	Never	Never	Never	Never	Never	Never	Never
468	Unemployed	Less than 500$	No	always	always	always	always	always	mostly	always	always	always	always	almost never	Sometimes	Sometimes	Sometimes	almost never	almost never	Sometimes	Sometimes	almost never	Sometimes	almost never	almost never	almost never	Sometimes	most of the time	most of the time	Never	Never	Never	Never	Slightly	Never	Never	Never	Slightly	Never
469	Unemployed	Less than 500$	No	sometimes	sometimes	sometimes	sometimes	sometimes	sometimes	sometimes	never	sometimes	mostly	Sometimes	Sometimes	Sometimes	Sometimes	Sometimes	Sometimes	Sometimes	Sometimes	Sometimes	Sometimes	Sometimes	Sometimes	almost never	About Half the time	About Half the time	About Half the time	Moderately	Fequently	Never	Slightly	Never	Slightly	Fequently	Fequently	Slightly	Slightly
470	Unemployed	Less than 500$	No	sometimes	rarely	mostly	sometimes	mostly	rarely	mostly	mostly	sometimes	always	Sometimes	Sometimes	About Half the time	almost never	almost never	almost never	Sometimes	Sometimes	Sometimes	most of the time	About Half the time	About Half the time	Almost Always	Almost Always	About Half the time	Sometimes	Moderately	Fequently	Never	Never	Moderately	Moderately	Fequently	Fequently	Fequently	Fequently
471	Unemployed	Less than 500$	No	sometimes	rarely	sometimes	sometimes	sometimes	sometimes	rarely	rarely	sometimes	sometimes	Almost Always	most of the time	Sometimes	most of the time	Sometimes	About Half the time	About Half the time	Sometimes	About Half the time	About Half the time	Sometimes	almost never	most of the time	most of the time	Almost Always	most of the time	Moderately	Fequently	Never	Slightly	Never	Fequently	Slightly	Moderately	Moderately	Slightly
472	Unemployed	Less than 500$	No	mostly	mostly	mostly	sometimes	mostly	sometimes	mostly	mostly	mostly	mostly	most of the time	Almost Always	About Half the time	most of the time	most of the time	Almost Always	most of the time	most of the time	most of the time	most of the time	Almost Always	Sometimes	Sometimes	About Half the time	About Half the time	most of the time	Fequently	Fequently	Slightly	Fequently	Never	Slightly	Fequently	Fequently	Never	Moderately
473	Unemployed	Less than 500$	No	always	mostly	mostly	mostly	mostly	sometimes	mostly	sometimes	mostly	mostly	Sometimes	Sometimes	Sometimes	Sometimes	Sometimes	Sometimes	Sometimes	Sometimes	Sometimes	Sometimes	Sometimes	Sometimes	Sometimes	Sometimes	Sometimes	Sometimes	Moderately	Slightly	Moderately	Moderately	Never	Never	Moderately	Slightly	Fequently	Slightly
474	Unemployed	Less than 500$	No	mostly	mostly	always	always	always	always	mostly	mostly	mostly	always	Sometimes	most of the time	most of the time	almost never	almost never	almost never	most of the time	almost never	almost never	Sometimes	almost never	almost never	Sometimes	almost never	almost never	most of the time	Never	Slightly	Never	Slightly	Never	Never	Slightly	Slightly	Slightly	Moderately
475	Unemployed	Less than 500$	No	always	always	mostly	mostly	mostly	mostly	mostly	mostly	mostly	mostly	Sometimes	Sometimes	Sometimes	almost never	almost never	almost never	Sometimes	almost never	Sometimes	almost never	almost never	almost never	almost never	almost never	almost never	almost never	Moderately	Moderately	Never	Never	Slightly	Slightly	Never	Never	Slightly	Slightly
476	Unemployed	Less than 500$	No	mostly	sometimes	always	mostly	mostly	mostly	mostly	sometimes	sometimes	sometimes	Sometimes	Sometimes	About Half the time	Sometimes	almost never	almost never	About Half the time	About Half the time	Sometimes	Sometimes	About Half the time	almost never	Sometimes	Sometimes	Sometimes	Sometimes	Moderately	Slightly	Never	Slightly	Slightly	Slightly	Never	Slightly	Moderately	Moderately
477	Unemployed	Less than 500$	No	mostly	never	sometimes	mostly	rarely	sometimes	sometimes	mostly	rarely	rarely	About Half the time	About Half the time	most of the time	About Half the time	About Half the time	About Half the time	most of the time	About Half the time	most of the time	About Half the time	Sometimes	most of the time	most of the time	About Half the time	most of the time	most of the time	Fequently	Fequently	Never	Fequently	Fequently	Fequently	Fequently	Fequently	Fequently	Fequently
478	Unemployed	Less than 500$	No	mostly	mostly	mostly	mostly	mostly	mostly	mostly	mostly	mostly	mostly	Sometimes	Sometimes	About Half the time	Sometimes	almost never	Sometimes	Sometimes	Sometimes	almost never	Sometimes	almost never	Sometimes	almost never	almost never	Sometimes	About Half the time	Fequently	Slightly	Fequently	Fequently	Moderately	Fequently	Moderately	Moderately	Fequently	Fequently
479	Unemployed	Less than 500$	No	mostly	mostly	mostly	mostly	mostly	mostly	mostly	mostly	mostly	mostly	Sometimes	Sometimes	almost never	Sometimes	almost never	almost never	almost never	almost never	almost never	almost never	Sometimes	almost never	almost never	almost never	almost never	almost never	Slightly	Slightly	Never	Never	Never	Slightly	Slightly	Slightly	Slightly	Slightly
480	Unemployed	Less than 500$	No	sometimes	rarely	sometimes	rarely	rarely	never	never	sometimes	mostly	always	most of the time	About Half the time	most of the time	Almost Always	Sometimes	most of the time	About Half the time	almost never	almost never	almost never	Sometimes	Almost Always	almost never	About Half the time	About Half the time	almost never	Fequently	Slightly	Moderately	Never	Moderately	Never	Moderately	Moderately	Fequently	Moderately
481	Unemployed	Less than 500$	No	sometimes	sometimes	mostly	sometimes	sometimes	sometimes	mostly	mostly	sometimes	mostly	Sometimes	Sometimes	About Half the time	almost never	About Half the time	About Half the time	most of the time	Sometimes	most of the time	Sometimes	most of the time	Sometimes	most of the time	most of the time	About Half the time	Sometimes	Fequently	Fequently	Fequently	Slightly	Slightly	Fequently	Moderately	Fequently	Moderately	Fequently
482	Unemployed	Less than 500$	No	mostly	sometimes	mostly	sometimes	sometimes	sometimes	mostly	mostly	mostly	sometimes	Sometimes	Sometimes	About Half the time	Sometimes	Sometimes	Sometimes	Sometimes	Sometimes	Sometimes	Sometimes	Sometimes	Sometimes	Sometimes	Sometimes	Sometimes	Sometimes	Moderately	Moderately	Moderately	Slightly	Slightly	Moderately	Moderately	Slightly	Never	Never
483	Unemployed	Less than 500$	No	always	mostly	always	always	mostly	never	mostly	always	mostly	always	Sometimes	almost never	Sometimes	almost never	Sometimes	almost never	Sometimes	almost never	almost never	Sometimes	Sometimes	Sometimes	almost never	Sometimes	Sometimes	Sometimes	Never	Never	Never	Never	Never	Slightly	Never	Slightly	Fequently	Moderately
484	Unemployed	Less than 500$	No	always	mostly	sometimes	always	always	always	always	always	mostly	mostly	About Half the time	most of the time	most of the time	most of the time	most of the time	most of the time	most of the time	most of the time	most of the time	most of the time	most of the time	most of the time	most of the time	most of the time	most of the time	most of the time	Fequently	Fequently	Moderately	Moderately	Slightly	Fequently	Fequently	Fequently	Fequently	Fequently
485	Unemployed	Less than 500$	No	sometimes	sometimes	sometimes	sometimes	sometimes	sometimes	sometimes	sometimes	sometimes	sometimes	most of the time	most of the time	most of the time	most of the time	most of the time	most of the time	most of the time	most of the time	most of the time	most of the time	most of the time	most of the time	most of the time	most of the time	most of the time	most of the time	Fequently	Fequently	Fequently	Fequently	Fequently	Fequently	Fequently	Fequently	Fequently	Fequently
486	Unemployed	Less than 500$	No	mostly	always	always	always	always	mostly	mostly	mostly	always	always	Sometimes	Sometimes	most of the time	almost never	almost never	almost never	Sometimes	almost never	Sometimes	Sometimes	almost never	Sometimes	almost never	almost never	Sometimes	almost never	Moderately	Never	Moderately	Never	Never	Never	Never	Never	Slightly	Never
487	Unemployed	Less than 500$	No	always	mostly	always	always	always	sometimes	always	always	mostly	mostly	most of the time	Sometimes	Sometimes	almost never	almost never	Almost Always	About Half the time	almost never	almost never	almost never	Almost Always	Almost Always	About Half the time	About Half the time	About Half the time	almost never	Moderately	Slightly	Never	Never	Slightly	Moderately	Fequently	Fequently	Fequently	Fequently
488	Unemployed	Less than 500$	No	always	always	always	mostly	always	sometimes	always	mostly	mostly	always	Sometimes	Sometimes	most of the time	almost never	almost never	almost never	Sometimes	Sometimes	About Half the time	most of the time	almost never	Sometimes	Sometimes	Sometimes	almost never	Sometimes	Slightly	Moderately	Never	Slightly	Never	Never	Slightly	Slightly	Fequently	Fequently
489	Unemployed	Less than 500$	No	always	always	always	mostly	mostly	mostly	always	always	always	always	most of the time	About Half the time	most of the time	Sometimes	Sometimes	Sometimes	most of the time	Sometimes	Sometimes	Sometimes	Sometimes	Sometimes	About Half the time	About Half the time	About Half the time	About Half the time	Slightly	Moderately	Never	Never	Never	Never	Slightly	Never	Moderately	Moderately
490	Unemployed	Less than 500$	No	mostly	sometimes	sometimes	sometimes	rarely	never	rarely	never	rarely	never	most of the time	most of the time	About Half the time	most of the time	About Half the time	Sometimes	About Half the time	About Half the time	most of the time	About Half the time	About Half the time	Sometimes	About Half the time	most of the time	Sometimes	Sometimes	Fequently	Moderately	Fequently	Fequently	Fequently	Moderately	Never	Fequently	Fequently	Fequently
491	Unemployed	Less than 500$	No	always	mostly	mostly	mostly	mostly	mostly	rarely	sometimes	always	always	Sometimes	Sometimes	Almost Always	Sometimes	Sometimes	Sometimes	Almost Always	About Half the time	About Half the time	About Half the time	About Half the time	almost never	About Half the time	About Half the time	most of the time	Sometimes	Fequently	Slightly	Slightly	Never	Never	Moderately	Moderately	Moderately	Slightly	Moderately
492	Unemployed	Less than 500$	No	always	always	mostly	always	mostly	mostly	mostly	always	always	always	Sometimes	Sometimes	Sometimes	almost never	almost never	almost never	almost never	almost never	almost never	almost never	almost never	Sometimes	Sometimes	almost never	Sometimes	About Half the time	Moderately	Slightly	Never	Never	Never	Never	Slightly	Never	Never	Never
493	Unemployed	Less than 500$	No	mostly	mostly	mostly	mostly	mostly	sometimes	mostly	mostly	mostly	mostly	most of the time	About Half the time	Sometimes	Sometimes	almost never	almost never	Sometimes	Sometimes	Sometimes	About Half the time	Sometimes	About Half the time	almost never	Sometimes	About Half the time	About Half the time	Moderately	Moderately	Slightly	Moderately	Slightly	Slightly	Slightly	Never	Never	Never
494	Unemployed	Less than 500$	No	mostly	sometimes	mostly	mostly	mostly	sometimes	always	never	always	rarely	Sometimes	almost never	most of the time	almost never	almost never	almost never	About Half the time	almost never	almost never	almost never	almost never	almost never	almost never	almost never	About Half the time	Sometimes	Slightly	Moderately	Never	Never	Never	Slightly	Never	Never	Fequently	Fequently
495	Unemployed	Less than 500$	No	always	always	never	always	always	sometimes	sometimes	always	always	always	most of the time	Sometimes	Almost Always	About Half the time	Sometimes	almost never	Almost Always	Almost Always	Sometimes	Sometimes	Almost Always	Sometimes	About Half the time	Sometimes	Almost Always	Almost Always	Slightly	Fequently	Moderately	Slightly	Fequently	Fequently	Slightly	Fequently	Moderately	Fequently
496	Unemployed	Less than 500$	No	sometimes	rarely	mostly	rarely	rarely	rarely	rarely	rarely	never	rarely	Almost Always	most of the time	most of the time	Almost Always	About Half the time	About Half the time	Almost Always	About Half the time	Sometimes	About Half the time	About Half the time	About Half the time	Sometimes	About Half the time	Sometimes	most of the time	Fequently	Fequently	Slightly	Slightly	Never	Fequently	Moderately	Fequently	Fequently	Fequently
497	Unemployed	Less than 500$	No	mostly	sometimes	mostly	mostly	mostly	sometimes	rarely	sometimes	sometimes	sometimes	About Half the time	About Half the time	Almost Always	About Half the time	About Half the time	Sometimes	most of the time	About Half the time	About Half the time	About Half the time	About Half the time	About Half the time	About Half the time	About Half the time	About Half the time	About Half the time	Moderately	Moderately	Never	Never	Never	Slightly	Slightly	Moderately	Moderately	Moderately
498	Unemployed	Less than 500$	No	sometimes	mostly	never	mostly	mostly	never	mostly	sometimes	sometimes	never	almost never	Sometimes	Sometimes	almost never	almost never	Sometimes	Sometimes	almost never	Sometimes	almost never	About Half the time	About Half the time	almost never	About Half the time	Sometimes	almost never	Moderately	Fequently	Never	Never	Fequently	Moderately	Moderately	Slightly	Never	Slightly
499	Unemployed	Less than 500$	No	sometimes	sometimes	sometimes	sometimes	sometimes	sometimes	sometimes	sometimes	rarely	rarely	About Half the time	About Half the time	Sometimes	Sometimes	Sometimes	almost never	Sometimes	Sometimes	Sometimes	almost never	Sometimes	almost never	almost never	almost never	Sometimes	About Half the time	Moderately	Fequently	Slightly	Slightly	Slightly	Moderately	Slightly	Moderately	Slightly	Slightly
500	Unemployed	Less than 500$	No	always	mostly	always	sometimes	mostly	always	sometimes	always	sometimes	mostly	Sometimes	About Half the time	most of the time	Almost Always	almost never	almost never	Sometimes	About Half the time	Sometimes	Sometimes	About Half the time	most of the time	Sometimes	Sometimes	About Half the time	About Half the time	Slightly	Never	Slightly	Never	Never	Never	Moderately	Fequently	Fequently	Slightly
501	Unemployed	Less than 500$	No	always	mostly	mostly	mostly	mostly	mostly	mostly	mostly	mostly	mostly	Sometimes	Sometimes	almost never	Sometimes	Sometimes	almost never	Sometimes	almost never	Sometimes	Sometimes	Sometimes	almost never	almost never	Sometimes	almost never	almost never	Never	Never	Never	Never	Slightly	Never	Slightly	Slightly	Slightly	Slightly
502	Unemployed	Less than 500$	No	always	always	always	always	always	mostly	always	always	mostly	always	Sometimes	About Half the time	Sometimes	About Half the time	About Half the time	About Half the time	About Half the time	About Half the time	Sometimes	About Half the time	Sometimes	About Half the time	About Half the time	About Half the time	About Half the time	About Half the time	Moderately	Moderately	Slightly	Moderately	Moderately	Moderately	Moderately	Moderately	Moderately	Moderately
503	Unemployed	Less than 500$	No	always	always	always	always	always	always	always	always	always	always	most of the time	most of the time	most of the time	most of the time	most of the time	most of the time	most of the time	most of the time	most of the time	most of the time	most of the time	most of the time	most of the time	most of the time	most of the time	most of the time	Moderately	Moderately	Slightly	Slightly	Slightly	Slightly	Slightly	Moderately	Moderately	Slightly
504	Unemployed	Less than 500$	No	always	sometimes	mostly	mostly	mostly	sometimes	sometimes	always	always	sometimes	almost never	Sometimes	Almost Always	Sometimes	almost never	almost never	About Half the time	About Half the time	About Half the time	About Half the time	About Half the time	About Half the time	About Half the time	most of the time	Sometimes	Almost Always	Never	Moderately	Fequently	Fequently	Moderately	Slightly	Never	Never	Never	Never
505	Unemployed	Less than 500$	No	always	always	always	always	always	always	always	always	always	always	Almost Always	Almost Always	Almost Always	Almost Always	Almost Always	Almost Always	Almost Always	Almost Always	Almost Always	Almost Always	Almost Always	Almost Always	Almost Always	Almost Always	Almost Always	Almost Always	Fequently	Fequently	Fequently	Fequently	Never	Fequently	Fequently	Fequently	Fequently	Fequently
506	Unemployed	Less than 500$	No	always	always	always	always	always	sometimes	always	sometimes	mostly	mostly	About Half the time	Sometimes	About Half the time	almost never	almost never	almost never	Sometimes	almost never	almost never	Sometimes	almost never	almost never	almost never	almost never	About Half the time	almost never	Slightly	Slightly	Never	Never	Never	Never	Never	Never	Never	Never
507	Unemployed	Less than 500$	No	sometimes	sometimes	mostly	sometimes	sometimes	sometimes	sometimes	rarely	sometimes	sometimes	most of the time	About Half the time	Almost Always	About Half the time	Sometimes	Sometimes	most of the time	About Half the time	Sometimes	Sometimes	Almost Always	About Half the time	About Half the time	most of the time	most of the time	Almost Always	Fequently	Fequently	Never	Moderately	Moderately	Slightly	Slightly	Slightly	Moderately	Fequently
508	Unemployed	Less than 500$	No	mostly	always	mostly	always	always	always	mostly	mostly	always	always	almost never	Sometimes	Almost Always	most of the time	About Half the time	About Half the time	About Half the time	Sometimes	Sometimes	About Half the time	Sometimes	almost never	almost never	almost never	almost never	almost never	Never	Never	Never	Never	Never	Never	Slightly	Slightly	Never	Moderately
509	Unemployed	Less than 500$	No	sometimes	sometimes	mostly	sometimes	always	always	mostly	sometimes	always	sometimes	almost never	most of the time	most of the time	almost never	Sometimes	About Half the time	About Half the time	Almost Always	almost never	Almost Always	Almost Always	Almost Always	Sometimes	almost never	Almost Always	Sometimes	Moderately	Fequently	Never	Never	Never	Never	Never	Slightly	Fequently	Fequently
510	Unemployed	Less than 500$	No	always	always	mostly	always	sometimes	sometimes	always	sometimes	rarely	always	Almost Always	most of the time	most of the time	Sometimes	almost never	Sometimes	About Half the time	Sometimes	most of the time	Sometimes	Sometimes	Sometimes	most of the time	Almost Always	About Half the time	About Half the time	Slightly	Slightly	Slightly	Slightly	Slightly	Fequently	Slightly	Slightly	Moderately	Moderately
511	Unemployed	Less than 500$	No	always	always	always	mostly	always	mostly	mostly	always	mostly	always	almost never	almost never	almost never	almost never	almost never	almost never	almost never	almost never	almost never	almost never	almost never	almost never	almost never	almost never	almost never	almost never	Slightly	Slightly	Never	Never	Never	Moderately	Slightly	Slightly	Moderately	Slightly
512	Unemployed	Less than 500$	No	mostly	mostly	always	always	mostly	sometimes	always	sometimes	always	sometimes	About Half the time	Almost Always	most of the time	most of the time	Almost Always	almost never	Almost Always	Almost Always	About Half the time	almost never	Almost Always	almost never	About Half the time	most of the time	Almost Always	Almost Always	Moderately	Fequently	Slightly	Slightly	Slightly	Fequently	Fequently	Fequently	Fequently	Fequently
513	Unemployed	Less than 500$	No	always	mostly	always	always	always	mostly	always	always	always	always	Sometimes	About Half the time	About Half the time	almost never	Sometimes	Sometimes	Sometimes	Sometimes	About Half the time	Sometimes	Sometimes	About Half the time	About Half the time	Sometimes	almost never	Almost Always	Slightly	Moderately	Never	Never	Never	Slightly	Moderately	Slightly	Slightly	Moderately
514	Unemployed	Less than 500$	No	always	always	mostly	mostly	sometimes	sometimes	sometimes	always	mostly	always	Sometimes	Sometimes	most of the time	Sometimes	About Half the time	Sometimes	almost never	almost never	almost never	almost never	almost never	almost never	almost never	almost never	Sometimes	almost never	Fequently	Moderately	Never	Slightly	Slightly	Slightly	Fequently	Fequently	Moderately	Moderately
515	Unemployed	Less than 500$	No	mostly	mostly	mostly	mostly	mostly	mostly	mostly	mostly	mostly	mostly	Sometimes	Sometimes	Sometimes	Sometimes	Sometimes	almost never	almost never	almost never	almost never	almost never	almost never	almost never	almost never	Sometimes	Sometimes	Sometimes	Slightly	Slightly	Never	Never	Never	Never	Slightly	Slightly	Slightly	Slightly
516	Employed	More than 2000$	No	mostly	sometimes	mostly	mostly	mostly	always	sometimes	always	mostly	always	Sometimes	Sometimes	most of the time	About Half the time	About Half the time	almost never	About Half the time	About Half the time	Sometimes	Sometimes	Sometimes	Sometimes	Sometimes	Sometimes	Sometimes	most of the time	Moderately	Slightly	Slightly	Slightly	Slightly	Moderately	Moderately	Slightly	Slightly	Slightly
517	Employed	More than 2000$	No	sometimes	rarely	sometimes	sometimes	rarely	mostly	sometimes	sometimes	rarely	rarely	Sometimes	almost never	Sometimes	About Half the time	most of the time	About Half the time	Sometimes	Sometimes	almost never	Sometimes	About Half the time	Almost Always	Sometimes	About Half the time	About Half the time	most of the time	Moderately	Slightly	Never	Never	Never	Moderately	Fequently	Fequently	Moderately	Moderately
518	Employed	More than 2000$	No	mostly	mostly	mostly	mostly	always	sometimes	sometimes	sometimes	mostly	sometimes	Sometimes	Sometimes	About Half the time	Sometimes	Sometimes	almost never	About Half the time	Sometimes	About Half the time	Sometimes	Sometimes	Sometimes	About Half the time	About Half the time	About Half the time	Sometimes	Moderately	Slightly	Never	Never	Never	Slightly	Never	Slightly	Never	Never
519	Employed	More than 2000$	No	sometimes	sometimes	sometimes	sometimes	sometimes	sometimes	rarely	mostly	sometimes	sometimes	About Half the time	Sometimes	Sometimes	almost never	almost never	almost never	Sometimes	almost never	almost never	Sometimes	almost never	Sometimes	almost never	almost never	Sometimes	Sometimes	Slightly	Fequently	Never	Never	Never	Slightly	Moderately	Moderately	Fequently	Moderately
520	Employed	More than 2000$	No	always	always	always	always	always	always	always	always	always	always	Sometimes	Sometimes	almost never	almost never	almost never	almost never	almost never	almost never	almost never	almost never	almost never	almost never	almost never	almost never	almost never	almost never	Slightly	Slightly	Never	Never	Never	Slightly	Never	Never	Slightly	Slightly
521	Employed	More than 2000$	No	mostly	mostly	mostly	mostly	sometimes	mostly	sometimes	rarely	mostly	mostly	Sometimes	almost never	About Half the time	Sometimes	Sometimes	almost never	Sometimes	Sometimes	almost never	About Half the time	Sometimes	Sometimes	Sometimes	Sometimes	Sometimes	almost never	Moderately	Slightly	Never	Never	Never	Never	Slightly	Never	Slightly	Slightly
522	Employed	More than 2000$	No	mostly	sometimes	mostly	mostly	rarely	sometimes	rarely	never	rarely	sometimes	Sometimes	Sometimes	almost never	Sometimes	Sometimes	Sometimes	Sometimes	almost never	Sometimes	Sometimes	Sometimes	Sometimes	Sometimes	Sometimes	Sometimes	Sometimes	Slightly	Never	Slightly	Never	Never	Never	Never	Slightly	Slightly	Slightly
523	Employed	More than 2000$	No	always	always	always	always	always	always	always	always	always	always	Sometimes	almost never	almost never	almost never	almost never	almost never	almost never	almost never	almost never	almost never	almost never	almost never	almost never	almost never	almost never	almost never	Never	Never	Never	Never	Never	Never	Slightly	Slightly	Never	Never
524	Employed	More than 2000$	No	always	always	always	always	always	always	always	always	always	always	About Half the time	About Half the time	most of the time	Almost Always	almost never	almost never	almost never	almost never	almost never	almost never	almost never	almost never	almost never	almost never	almost never	almost never	Never	Never	Never	Never	Never	Never	Never	Never	Never	Never
525	Employed	More than 2000$	No	mostly	sometimes	sometimes	sometimes	rarely	sometimes	sometimes	rarely	sometimes	sometimes	most of the time	almost never	Sometimes	almost never	almost never	Sometimes	Sometimes	Sometimes	Sometimes	Sometimes	almost never	Sometimes	Sometimes	Sometimes	Sometimes	Sometimes	Slightly	Never	Never	Never	Slightly	Slightly	Slightly	Slightly	Slightly	Never
526	Employed	More than 2000$	No	always	always	always	always	always	always	always	always	always	always	Sometimes	Sometimes	most of the time	About Half the time	Sometimes	almost never	most of the time	About Half the time	most of the time	most of the time	About Half the time	most of the time	most of the time	About Half the time	most of the time	Almost Always	Never	Slightly	Never	Never	Never	Slightly	Slightly	Slightly	Never	Never
527	Employed	More than 2000$	No	mostly	sometimes	mostly	mostly	mostly	sometimes	mostly	mostly	sometimes	always	Sometimes	Sometimes	Sometimes	almost never	almost never	almost never	Sometimes	almost never	almost never	Sometimes	Sometimes	Sometimes	almost never	Sometimes	Sometimes	About Half the time	Moderately	Slightly	Never	Never	Never	Slightly	Slightly	Moderately	Never	Slightly
528	Employed	More than 2000$	No	mostly	mostly	always	always	mostly	mostly	mostly	sometimes	mostly	sometimes	almost never	almost never	Sometimes	Sometimes	almost never	almost never	almost never	almost never	almost never	almost never	Sometimes	Sometimes	almost never	almost never	almost never	Sometimes	Moderately	Slightly	Never	Never	Never	Slightly	Never	Never	Moderately	Slightly
529	Unemployed	More than 2000$	No	always	sometimes	sometimes	always	mostly	sometimes	mostly	always	mostly	mostly	almost never	almost never	Sometimes	almost never	almost never	almost never	almost never	almost never	almost never	almost never	almost never	almost never	almost never	almost never	almost never	almost never	Never	Never	Never	Never	Never	Never	Never	Never	Never	Never
530	Unemployed	More than 2000$	No	mostly	rarely	mostly	mostly	mostly	sometimes	sometimes	mostly	mostly	mostly	Sometimes	almost never	Sometimes	almost never	almost never	almost never	Sometimes	almost never	Sometimes	almost never	Sometimes	almost never	Sometimes	almost never	almost never	almost never	Never	Slightly	Slightly	Never	Never	Never	Slightly	Never	Slightly	Slightly
531	Unemployed	More than 2000$	No	always	always	always	always	always	mostly	always	always	always	mostly	Sometimes	Sometimes	Sometimes	almost never	almost never	almost never	almost never	almost never	almost never	almost never	Sometimes	almost never	almost never	almost never	Sometimes	almost never	Moderately	Slightly	Never	Slightly	Never	Slightly	Slightly	Slightly	Slightly	Slightly
532	Unemployed	More than 2000$	No	sometimes	sometimes	mostly	mostly	sometimes	sometimes	mostly	mostly	sometimes	mostly	Sometimes	Sometimes	most of the time	almost never	almost never	almost never	About Half the time	almost never	almost never	almost never	Sometimes	almost never	Sometimes	Sometimes	About Half the time	Sometimes	Moderately	Slightly	Slightly	Moderately	Never	Slightly	Never	Slightly	Moderately	Slightly
533	Unemployed	More than 2000$	No	always	mostly	mostly	always	always	sometimes	mostly	never	mostly	always	most of the time	most of the time	Sometimes	almost never	Sometimes	almost never	most of the time	almost never	most of the time	most of the time	About Half the time	most of the time	most of the time	Sometimes	Almost Always	most of the time	Fequently	Slightly	Slightly	Slightly	Never	Never	Fequently	Fequently	Slightly	Never
534	Unemployed	More than 2000$	No	always	mostly	mostly	mostly	mostly	mostly	mostly	mostly	mostly	always	almost never	almost never	Sometimes	almost never	Sometimes	almost never	Sometimes	Sometimes	almost never	almost never	Sometimes	almost never	almost never	almost never	Sometimes	Sometimes	Moderately	Slightly	Never	Never	Slightly	Never	Slightly	Slightly	Slightly	Never
535	Unemployed	More than 2000$	No	sometimes	sometimes	sometimes	sometimes	sometimes	sometimes	sometimes	sometimes	sometimes	sometimes	Almost Always	most of the time	most of the time	most of the time	most of the time	most of the time	most of the time	most of the time	most of the time	most of the time	most of the time	most of the time	most of the time	most of the time	most of the time	most of the time	Moderately	Moderately	Moderately	Moderately	Moderately	Moderately	Moderately	Moderately	Moderately	Moderately
536	Unemployed	More than 2000$	No	always	always	always	always	always	always	always	always	always	always	almost never	almost never	About Half the time	About Half the time	Sometimes	Sometimes	About Half the time	About Half the time	Sometimes	Sometimes	Sometimes	Sometimes	Sometimes	Sometimes	Sometimes	Sometimes	Never	Slightly	Never	Never	Never	Slightly	Moderately	Moderately	Moderately	Never
537	Unemployed	More than 2000$	No	always	mostly	mostly	mostly	mostly	mostly	mostly	mostly	mostly	mostly	most of the time	most of the time	most of the time	About Half the time	About Half the time	About Half the time	About Half the time	About Half the time	About Half the time	About Half the time	About Half the time	About Half the time	About Half the time	Sometimes	About Half the time	Sometimes	Slightly	Slightly	Moderately	Slightly	Moderately	Moderately	Slightly	Slightly	Slightly	Slightly
538	Unemployed	More than 2000$	No	always	mostly	always	always	always	always	always	always	always	always	Almost Always	most of the time	most of the time	most of the time	most of the time	most of the time	most of the time	most of the time	most of the time	most of the time	most of the time	most of the time	most of the time	most of the time	most of the time	most of the time	Never	Never	Never	Never	Never	Never	Never	Never	Never	Never
539	Unemployed	More than 2000$	No	always	always	always	always	always	always	always	always	always	always	Sometimes	Sometimes	Sometimes	Sometimes	Sometimes	Sometimes	Sometimes	Sometimes	Sometimes	Sometimes	Sometimes	Sometimes	Sometimes	Sometimes	Sometimes	Sometimes	Slightly	Slightly	Moderately	Slightly	Slightly	Moderately	Slightly	Slightly	Moderately	Moderately
540	Unemployed	More than 2000$	No	mostly	sometimes	mostly	mostly	mostly	sometimes	mostly	mostly	mostly	mostly	Sometimes	Sometimes	most of the time	Sometimes	almost never	almost never	most of the time	About Half the time	About Half the time	Sometimes	most of the time	Sometimes	almost never	almost never	About Half the time	almost never	Moderately	Slightly	Moderately	Never	Slightly	Slightly	Never	Slightly	Slightly	Slightly
541	Unemployed	More than 2000$	No	always	always	always	always	always	always	always	always	always	always	most of the time	most of the time	most of the time	most of the time	most of the time	most of the time	most of the time	most of the time	most of the time	most of the time	most of the time	About Half the time	About Half the time	About Half the time	About Half the time	About Half the time	Moderately	Slightly	Slightly	Slightly	Slightly	Slightly	Fequently	Fequently	Moderately	Moderately
542	Unemployed	More than 2000$	No	mostly	mostly	mostly	mostly	always	mostly	always	mostly	always	always	Sometimes	Sometimes	About Half the time	About Half the time	About Half the time	About Half the time	About Half the time	About Half the time	About Half the time	About Half the time	About Half the time	About Half the time	About Half the time	About Half the time	About Half the time	About Half the time	Moderately	Never	Slightly	Never	Never	Never	Moderately	Moderately	Never	Slightly
543	Unemployed	More than 2000$	No	never	sometimes	rarely	rarely	sometimes	rarely	rarely	sometimes	rarely	rarely	Sometimes	Sometimes	About Half the time	Sometimes	Sometimes	almost never	About Half the time	Sometimes	almost never	almost never	almost never	Sometimes	Sometimes	Sometimes	almost never	Sometimes	Slightly	Slightly	Never	Never	Never	Never	Moderately	Slightly	Slightly	Slightly
544	Unemployed	More than 2000$	No	always	always	always	always	always	always	always	always	always	always	most of the time	almost never	Almost Always	Almost Always	About Half the time	About Half the time	Almost Always	About Half the time	almost never	almost never	About Half the time	almost never	almost never	almost never	almost never	almost never	Moderately	Fequently	Never	Never	Slightly	Slightly	Slightly	Fequently	Never	Moderately
545	Unemployed	More than 2000$	No	mostly	always	always	always	mostly	mostly	always	mostly	mostly	always	About Half the time	About Half the time	About Half the time	Sometimes	Sometimes	almost never	Sometimes	About Half the time	Sometimes	almost never	Almost Always	almost never	almost never	Sometimes	almost never	Sometimes	Never	Slightly	Never	Never	Fequently	Slightly	Fequently	Fequently	Never	Moderately
546	Unemployed	More than 2000$	No	always	always	always	always	always	always	always	always	always	always	almost never	almost never	Sometimes	Sometimes	About Half the time	almost never	About Half the time	About Half the time	almost never	Sometimes	almost never	Sometimes	About Half the time	Sometimes	Sometimes	About Half the time	Moderately	Slightly	Never	Never	Never	Fequently	Fequently	Fequently	Never	Never
547	Unemployed	More than 2000$	No	always	sometimes	mostly	always	sometimes	sometimes	always	sometimes	always	always	Almost Always	Almost Always	Almost Always	Almost Always	most of the time	About Half the time	almost never	Almost Always	almost never	almost never	almost never	Almost Always	almost never	almost never	About Half the time	almost never	Fequently	Moderately	Never	Slightly	Never	Moderately	Fequently	Fequently	Moderately	Fequently
548	Unemployed	More than 2000$	No	always	always	always	always	always	always	always	always	always	always	most of the time	Sometimes	Sometimes	almost never	almost never	almost never	Sometimes	almost never	almost never	Sometimes	almost never	almost never	almost never	About Half the time	Sometimes	Sometimes	Slightly	Slightly	Never	Never	Never	Never	Slightly	Slightly	Never	Never
549	Employed	500$ _ 999$	No	always	always	always	mostly	mostly	mostly	mostly	mostly	mostly	mostly	almost never	almost never	almost never	almost never	almost never	almost never	almost never	almost never	almost never	almost never	almost never	almost never	almost never	almost never	almost never	almost never	Never	Never	Never	Never	Never	Never	Never	Never	Never	Never
550	Unemployed	500$ _ 999$	No	always	always	always	always	always	mostly	mostly	always	always	always	almost never	Sometimes	About Half the time	Sometimes	Sometimes	Sometimes	Sometimes	Sometimes	Sometimes	Sometimes	almost never	Sometimes	Sometimes	almost never	almost never	Sometimes	Never	Never	Never	Never	Never	Slightly	Slightly	Never	Slightly	Slightly
551	Unemployed	Less than 500$	No	mostly	mostly	sometimes	mostly	always	sometimes	sometimes	always	always	always	most of the time	Almost Always	Sometimes	Almost Always	Sometimes	About Half the time	Almost Always	Almost Always	almost never	most of the time	Almost Always	Almost Always	Sometimes	About Half the time	Almost Always	Almost Always	Moderately	Moderately	Never	Slightly	Never	Slightly	Fequently	Moderately	Slightly	Slightly
552	Unemployed	500$ _ 999$	No	mostly	sometimes	mostly	sometimes	mostly	sometimes	mostly	sometimes	rarely	sometimes	Almost Always	most of the time	Sometimes	Sometimes	almost never	almost never	About Half the time	Sometimes	almost never	Sometimes	almost never	Sometimes	almost never	almost never	Sometimes	Almost Always	Moderately	Slightly	Never	Moderately	Moderately	Slightly	Never	Never	Fequently	Fequently
553	Employed	Prefer not to say	No	always	rarely	sometimes	sometimes	sometimes	sometimes	rarely	sometimes	rarely	sometimes	About Half the time	Sometimes	most of the time	Sometimes	most of the time	About Half the time	About Half the time	Sometimes	almost never	Sometimes	Sometimes	About Half the time	Sometimes	Sometimes	About Half the time	About Half the time	Fequently	Moderately	Slightly	Fequently	Slightly	Moderately	Fequently	Fequently	Fequently	Moderately
554	Employed	1000$ _ 1499$	No	sometimes	rarely	sometimes	sometimes	rarely	sometimes	rarely	sometimes	never	rarely	About Half the time	About Half the time	Sometimes	Sometimes	Sometimes	Sometimes	Sometimes	Sometimes	Sometimes	About Half the time	most of the time	Sometimes	Sometimes	Sometimes	About Half the time	About Half the time	Fequently	Fequently	Slightly	Fequently	Fequently	Fequently	Fequently	Fequently	Fequently	Fequently
555	Employed	500$ _ 999$	No	never	never	never	never	never	never	never	never	never	never	almost never	almost never	almost never	almost never	almost never	almost never	almost never	almost never	almost never	almost never	almost never	almost never	almost never	almost never	almost never	almost never	Never	Never	Never	Never	Never	Never	Never	Never	Never	Never
556	Employed	Less than 500$	No	mostly	sometimes	mostly	mostly	always	mostly	mostly	sometimes	mostly	mostly
557	Employed	Prefer not to say	No	mostly	sometimes	mostly	mostly	sometimes	mostly	mostly	sometimes	rarely	mostly	About Half the time	Sometimes	most of the time	most of the time	Almost Always	most of the time	About Half the time	most of the time	About Half the time	most of the time	most of the time	About Half the time	About Half the time	Almost Always	most of the time	most of the time	Fequently	Fequently	Fequently	Fequently	Moderately	Fequently	Fequently	Fequently	Slightly	Fequently
558	Unemployed	Prefer not to say	No	sometimes	rarely	mostly	mostly	mostly	rarely	rarely	rarely	rarely	mostly	Almost Always	most of the time	most of the time	Sometimes	Sometimes	most of the time	most of the time	most of the time	most of the time	About Half the time	Sometimes	Sometimes	Sometimes	Sometimes	About Half the time	most of the time	Fequently	Fequently	Moderately	Fequently	Fequently	Fequently	Fequently	Fequently	Fequently	Fequently
559	Employed	1000$ _ 1499$	Yes: Anxiety Disorders	always	always	always	always	always	always	always	mostly	always	mostly	Sometimes	almost never	Sometimes	almost never	almost never	almost never	Sometimes	Sometimes	almost never	almost never	Sometimes	almost never	almost never	almost never	Sometimes	Sometimes	Slightly	Slightly	Never	Never	Never	Slightly	Never	Never	Never	Never
560	Employed	500$ _ 999$	Yes: Anxiety Disorders	sometimes	never	mostly	sometimes	rarely	sometimes	sometimes	rarely	never	rarely	Sometimes	almost never	most of the time	About Half the time	About Half the time	About Half the time	most of the time	About Half the time	About Half the time	About Half the time	Sometimes	About Half the time	most of the time	Sometimes	About Half the time	most of the time	Moderately	Never	Fequently	Fequently	Slightly	Fequently	Moderately	Moderately	Fequently	Fequently
561	Employed	1500$ _ 1999$	Yes: Anxiety Disorders	mostly	rarely	mostly	sometimes	sometimes	rarely	sometimes	mostly	sometimes	always	almost never	Sometimes	About Half the time	almost never	almost never	almost never	About Half the time	almost never	almost never	Sometimes	almost never	almost never	Sometimes	Sometimes	Sometimes	Sometimes	Slightly	Slightly	Moderately	Never	Moderately	Never	Never	Never	Moderately	Slightly
562	Employed	1000$ _ 1499$	Yes: Anxiety Disorders	always	mostly	mostly	always	mostly	mostly	sometimes	sometimes	mostly	sometimes	Sometimes	Sometimes	Sometimes	Sometimes	Sometimes	Sometimes	Sometimes	Sometimes	Sometimes	Sometimes	Sometimes	Sometimes	Sometimes	Sometimes	Sometimes	Sometimes	Slightly	Never	Never	Never	Slightly	Never	Never	Slightly	Slightly	Slightly
563	Employed	1000$ _ 1499$	Yes: Anxiety Disorders	mostly	mostly	mostly	mostly	mostly	mostly	mostly	mostly	mostly	mostly	Sometimes	Sometimes	almost never	almost never	almost never	almost never	almost never	almost never	Sometimes	almost never	almost never	almost never	Sometimes	Sometimes	almost never	Sometimes	Moderately	Slightly	Never	Never	Never	Slightly	Moderately	Never	Fequently	Moderately
564	Unemployed	1000$ _ 1499$	Yes: Anxiety Disorders	sometimes	rarely	sometimes	rarely	rarely	sometimes	sometimes	sometimes	rarely	sometimes	About Half the time	Sometimes	Sometimes	almost never	Sometimes	almost never	Sometimes	almost never	almost never	Sometimes	Sometimes	Sometimes	Sometimes	Sometimes	Sometimes	Sometimes	Moderately	Slightly	Moderately	Moderately	Slightly	Moderately	Slightly	Slightly	Moderately	Moderately
565	Unemployed	1000$ _ 1499$	Yes: Anxiety Disorders	mostly	sometimes	mostly	mostly	sometimes	mostly	mostly	always	sometimes	sometimes	Sometimes	Sometimes	almost never	Sometimes	About Half the time	almost never	Sometimes	almost never	Sometimes	Sometimes	Sometimes	almost never	Sometimes	Sometimes	almost never	About Half the time	Slightly	Moderately	Fequently	Moderately	Slightly	Moderately	Moderately	Moderately	Slightly	Slightly
566	Unemployed	1000$ _ 1499$	Yes: Anxiety Disorders	rarely	rarely	rarely	sometimes	sometimes	rarely	rarely	sometimes	sometimes	rarely	Sometimes	Sometimes	Sometimes	most of the time	About Half the time	About Half the time	Sometimes	About Half the time	Sometimes	About Half the time	Sometimes	About Half the time	About Half the time	About Half the time	Sometimes	About Half the time	Moderately	Slightly	Moderately	Slightly	Slightly	Slightly	Moderately	Slightly	Moderately	Slightly
567	Employed	1500$ _ 1999$	Yes: Anxiety Disorders	rarely	sometimes	rarely	sometimes	sometimes	sometimes	sometimes	sometimes	sometimes	sometimes	Sometimes	About Half the time	About Half the time	About Half the time	About Half the time	About Half the time	About Half the time	About Half the time	Sometimes	About Half the time	About Half the time	Sometimes	Sometimes	Sometimes	About Half the time	About Half the time	Fequently	Fequently	Moderately	Fequently	Fequently	Moderately	Fequently	Fequently	Fequently	Fequently
568	Employed	1500$ _ 1999$	Yes: Anxiety Disorders	mostly	mostly	mostly	mostly	mostly	mostly	mostly	mostly	sometimes	mostly	About Half the time	About Half the time	About Half the time	Sometimes	almost never	Sometimes	About Half the time	almost never	almost never	Sometimes	About Half the time	almost never	almost never	almost never	About Half the time	About Half the time	Moderately	Fequently	Fequently	Fequently	Slightly	Fequently	Moderately	Never	Slightly	Fequently
569	Employed	1500$ _ 1999$	Yes: Anxiety Disorders	mostly	mostly	sometimes	sometimes	sometimes	sometimes	sometimes	sometimes	sometimes	sometimes	most of the time	most of the time	most of the time	most of the time	most of the time	most of the time	most of the time	most of the time	most of the time	most of the time	most of the time	most of the time	most of the time	most of the time	most of the time	most of the time	Slightly	Slightly	Slightly	Slightly	Slightly	Slightly	Slightly	Slightly	Slightly	Slightly
570	Unemployed	1500$ _ 1999$	Yes: Anxiety Disorders	mostly	mostly	mostly	mostly	mostly	sometimes	sometimes	sometimes	mostly	always	About Half the time	About Half the time	most of the time	Sometimes	About Half the time	About Half the time	most of the time	Sometimes	About Half the time	About Half the time	Sometimes	About Half the time	About Half the time	About Half the time	most of the time	most of the time	Slightly	Moderately	Moderately	Slightly	Never	Moderately	Fequently	Moderately	Moderately	Moderately
571	Unemployed	1500$ _ 1999$	Yes: Anxiety Disorders	sometimes	mostly	mostly	mostly	mostly	sometimes	sometimes	sometimes	sometimes	sometimes	About Half the time	About Half the time	most of the time	About Half the time	Sometimes	Sometimes	most of the time	About Half the time	About Half the time	most of the time	Sometimes	Sometimes	Sometimes	About Half the time	most of the time	most of the time	Fequently	Fequently	Slightly	Slightly	Never	Fequently	Slightly	Slightly	Moderately	Fequently
572	Employed	500$ _ 999$	Yes: Anxiety Disorders	mostly	sometimes	mostly	mostly	mostly	mostly	mostly	mostly	mostly	mostly	Sometimes	Sometimes	Sometimes	almost never	almost never	almost never	Sometimes	almost never	almost never	Sometimes	almost never	Sometimes	Sometimes	Sometimes	Sometimes	almost never	Moderately	Fequently	Never	Never	Never	Slightly	Fequently	Never	Never	Never
573	Employed	500$ _ 999$	Yes: Anxiety Disorders	mostly	mostly	mostly	mostly	mostly	mostly	mostly	mostly	mostly	mostly	About Half the time	Sometimes	Sometimes	Sometimes	Sometimes	almost never	Sometimes	Sometimes	almost never	Sometimes	Sometimes	Sometimes	almost never	almost never	Sometimes	Sometimes	Slightly	Slightly	Never	Slightly	Slightly	Fequently	Fequently	Fequently	Moderately	Moderately
574	Employed	500$ _ 999$	Yes: Anxiety Disorders	mostly	mostly	mostly	mostly	mostly	mostly	mostly	mostly	mostly	mostly	About Half the time	Sometimes	Almost Always	Almost Always	almost never	Almost Always	Almost Always	Almost Always	Almost Always	Almost Always	Almost Always	Almost Always	Almost Always	Almost Always	Almost Always	Almost Always	Fequently	Moderately	Slightly	Fequently	Fequently	Fequently	Fequently	Fequently	Fequently	Fequently
575	Employed	500$ _ 999$	Yes: Anxiety Disorders	sometimes	never	sometimes	sometimes	never	sometimes	sometimes	never	never	mostly	almost never	almost never	About Half the time	About Half the time	almost never	almost never	About Half the time	About Half the time	almost never	almost never	About Half the time	About Half the time	About Half the time	almost never	About Half the time	almost never	Never	Never	Slightly	Never	Moderately	Fequently	Fequently	Fequently	Fequently	Never
576	Employed	500$ _ 999$	Yes: Anxiety Disorders	mostly	sometimes	mostly	sometimes	mostly	mostly	mostly	mostly	mostly	mostly	Sometimes	Sometimes	Sometimes	almost never	almost never	almost never	Sometimes	almost never	almost never	Sometimes	Sometimes	almost never	almost never	almost never	almost never	almost never	Slightly	Slightly	Slightly	Slightly	Slightly	Fequently	Moderately	Moderately	Slightly	Slightly
577	Employed	500$ _ 999$	Yes: Anxiety Disorders	always	mostly	always	always	always	always	always	mostly	mostly	always	most of the time	most of the time	About Half the time	Sometimes	Sometimes	About Half the time	Sometimes	Sometimes	Sometimes	Almost Always	Sometimes	Sometimes	Almost Always	Almost Always	most of the time	About Half the time	Moderately	Moderately	Slightly	Never	Never	Slightly	Never	Slightly	Slightly	Moderately
578	Employed	500$ _ 999$	Yes: Anxiety Disorders	always	always	always	always	always	always	always	always	always	always	Almost Always	Almost Always	About Half the time	About Half the time	About Half the time	most of the time	most of the time	About Half the time	almost never	About Half the time	About Half the time	About Half the time	About Half the time	almost never	About Half the time	most of the time	Fequently	Moderately	Never	Slightly	Slightly	Fequently	Moderately	Fequently	Never	Fequently
579	Employed	500$ _ 999$	Yes: Anxiety Disorders	sometimes	sometimes	sometimes	sometimes	sometimes	sometimes	sometimes	sometimes	sometimes	always	About Half the time	About Half the time	Sometimes	almost never	Sometimes	almost never	Sometimes	Sometimes	almost never	Sometimes	About Half the time	almost never	Sometimes	almost never	almost never	Sometimes	Moderately	Moderately	Slightly	Moderately	Moderately	Moderately	Moderately	Moderately	Moderately	Moderately
580	Employed	500$ _ 999$	Yes: Anxiety Disorders	mostly	mostly	mostly	mostly	mostly	mostly	mostly	mostly	mostly	mostly	About Half the time	About Half the time	Sometimes	Sometimes	Sometimes	Sometimes	Sometimes	Sometimes	Sometimes	Sometimes	Sometimes	About Half the time	About Half the time	About Half the time	About Half the time	About Half the time	Moderately	Moderately	Moderately	Moderately	Moderately	Slightly	Slightly	Slightly	Slightly	Slightly
581	Employed	500$ _ 999$	Yes: Anxiety Disorders	mostly	mostly	mostly	mostly	mostly	sometimes	mostly	mostly	sometimes	mostly	almost never	almost never	About Half the time	almost never	almost never	almost never	almost never	almost never	almost never	Sometimes	almost never	Sometimes	almost never	almost never	Sometimes	Sometimes	Moderately	Slightly	Never	Fequently	Moderately	Slightly	Slightly	Slightly	Fequently	Fequently
582	Unemployed	500$ _ 999$	Yes: Anxiety Disorders	always	never	sometimes	mostly	sometimes	sometimes	mostly	always	rarely	mostly	Sometimes	About Half the time	Sometimes	Sometimes	Sometimes	About Half the time	About Half the time	Sometimes	Sometimes	Sometimes	About Half the time	About Half the time	About Half the time	Sometimes	Sometimes	Sometimes	Slightly	Moderately	Fequently	Slightly	Fequently	Fequently	Fequently	Moderately	Fequently	Fequently
583	Unemployed	500$ _ 999$	Yes: Anxiety Disorders	always	mostly	mostly	mostly	mostly	mostly	always	always	always	always	Sometimes	Sometimes	Almost Always	Sometimes	Sometimes	About Half the time	most of the time	Sometimes	almost never	Sometimes	Sometimes	most of the time	Sometimes	Sometimes	most of the time	most of the time	Slightly	Moderately	Fequently	Fequently	Moderately	Fequently	Moderately	Moderately	Moderately	Moderately
584	Unemployed	500$ _ 999$	Yes: Anxiety Disorders	always	mostly	mostly	mostly	mostly	mostly	mostly	mostly	sometimes	sometimes	About Half the time	About Half the time	Sometimes	almost never	About Half the time	almost never	most of the time	Sometimes	Sometimes	most of the time	almost never	Sometimes	About Half the time	About Half the time	About Half the time	most of the time	Never	Moderately	Slightly	Slightly	Slightly	Slightly	Slightly	Moderately	Slightly	Slightly
585	Unemployed	500$ _ 999$	Yes: Anxiety Disorders	mostly	mostly	always	always	always	sometimes	always	sometimes	mostly	mostly	almost never	Sometimes	almost never	almost never	About Half the time	Sometimes	almost never	almost never	almost never	Sometimes	almost never	Sometimes	About Half the time	About Half the time	most of the time	About Half the time	Never	Moderately	Never	Never	Never	Fequently	Slightly	Slightly	Never	Never
586	Unemployed	500$ _ 999$	Yes: Anxiety Disorders	mostly	mostly	mostly	mostly	mostly	mostly	mostly	mostly	mostly	always	About Half the time	Sometimes	About Half the time	About Half the time	About Half the time	Sometimes	About Half the time	About Half the time	About Half the time	About Half the time	About Half the time	About Half the time	About Half the time	About Half the time	About Half the time	About Half the time	Slightly	Moderately	Slightly	Slightly	Slightly	Slightly	Slightly	Slightly	Moderately	Moderately
587	Unemployed	500$ _ 999$	Yes: Anxiety Disorders	mostly	sometimes	mostly	sometimes	mostly	mostly	sometimes	mostly	sometimes	sometimes	Sometimes	Sometimes	most of the time	About Half the time	About Half the time	Sometimes	most of the time	About Half the time	Sometimes	About Half the time	About Half the time	About Half the time	About Half the time	About Half the time	most of the time	most of the time	Moderately	Slightly	Slightly	Slightly	Slightly	Moderately	Slightly	Moderately	Moderately	Moderately
588	Unemployed	500$ _ 999$	Yes: Anxiety Disorders	mostly	mostly	mostly	mostly	always	sometimes	mostly	sometimes	sometimes	mostly	almost never	Sometimes	almost never	almost never	Sometimes	almost never	almost never	almost never	About Half the time	Sometimes	Sometimes	almost never	Sometimes	Sometimes	Sometimes	Sometimes	Moderately	Fequently	Slightly	Slightly	Never	Slightly	Never	Slightly	Fequently	Slightly
589	Unemployed	500$ _ 999$	Yes: Anxiety Disorders	always	sometimes	sometimes	mostly	always	sometimes	always	always	mostly	always	About Half the time	About Half the time	Almost Always	Sometimes	Almost Always	Sometimes	Almost Always	Sometimes	Almost Always	Almost Always	Sometimes	almost never	About Half the time	About Half the time	About Half the time	Almost Always	Slightly	Slightly	Fequently	Moderately	Never	Fequently	Slightly	Never	Slightly	Moderately
590	Unemployed	500$ _ 999$	Yes: Anxiety Disorders	always	mostly	always	always	always	sometimes	mostly	always	always	mostly	Sometimes	almost never	Sometimes	almost never	almost never	almost never	Sometimes	almost never	almost never	almost never	almost never	Sometimes	almost never	almost never	almost never	Almost Always	Never	Slightly	Never	Never	Never	Slightly	Never	Slightly	Never	Slightly
591	Unemployed	500$ _ 999$	Yes: Anxiety Disorders	mostly	sometimes	sometimes	sometimes	sometimes	sometimes	sometimes	sometimes	sometimes	sometimes	About Half the time	About Half the time	most of the time	most of the time	Sometimes	About Half the time	most of the time	most of the time	Sometimes	Sometimes	About Half the time	About Half the time	About Half the time	About Half the time	most of the time	most of the time	Slightly	Moderately	Moderately	Fequently	Slightly	Moderately	Slightly	Moderately	Moderately	Moderately
592	Employed	Prefer not to say	Yes: Anxiety Disorders	sometimes	sometimes	mostly	sometimes	sometimes	sometimes	mostly	sometimes	sometimes	mostly	most of the time	most of the time	most of the time	most of the time	About Half the time	About Half the time	most of the time	most of the time	About Half the time	most of the time	About Half the time	About Half the time	About Half the time	About Half the time	About Half the time	most of the time	Fequently	Fequently	Fequently	Fequently	Fequently	Fequently	Fequently	Moderately	Fequently	Fequently
593	Employed	Prefer not to say	Yes: Anxiety Disorders	sometimes	rarely	rarely	rarely	rarely	sometimes	rarely	rarely	sometimes	rarely	Sometimes	almost never	About Half the time	almost never	almost never	Sometimes	About Half the time	almost never	Sometimes	About Half the time	About Half the time	About Half the time	About Half the time	almost never	Sometimes	About Half the time	Slightly	Slightly	Never	Slightly	Slightly	Fequently	Moderately	Fequently	Never	Never
594	Unemployed	Prefer not to say	Yes: Anxiety Disorders	always	mostly	always	rarely	mostly	mostly	mostly	mostly	mostly	mostly	almost never	almost never	Sometimes	almost never	almost never	almost never	Sometimes	almost never	almost never	almost never	Sometimes	Sometimes	almost never	almost never	Sometimes	almost never	Moderately	Never	Never	Never	Never	Never	Never	Never	Slightly	Slightly
595	Unemployed	Prefer not to say	Yes: Anxiety Disorders	rarely	sometimes	mostly	mostly	rarely	rarely	sometimes	sometimes	sometimes	sometimes	About Half the time	most of the time	most of the time	most of the time	most of the time	most of the time	most of the time	most of the time	most of the time	most of the time	most of the time	most of the time	About Half the time	most of the time	most of the time	most of the time	Fequently	Moderately	Moderately	Moderately	Moderately	Fequently	Fequently	Fequently	Fequently	Fequently
596	Unemployed	Prefer not to say	Yes: Anxiety Disorders	always	mostly	always	mostly	always	always	always	always	always	always	Sometimes	Sometimes	Sometimes	almost never	almost never	almost never	Sometimes	Sometimes	almost never	Sometimes	Sometimes	almost never	Sometimes	almost never	Sometimes	Sometimes	Moderately	Slightly	Slightly	Never	Slightly	Slightly	Never	Never	Slightly	Moderately
597	Unemployed	Prefer not to say	Yes: Anxiety Disorders	always	always	sometimes	always	always	always	always	always	sometimes	always	Sometimes	Sometimes	About Half the time	About Half the time	Almost Always	About Half the time	most of the time	About Half the time	Sometimes	almost never	most of the time	most of the time	most of the time	Sometimes	most of the time	almost never	Fequently	Fequently	Fequently	Fequently	Fequently	Fequently	Slightly	Fequently	Fequently	Fequently
598	Employed	Less than 500$	Yes: Anxiety Disorders	mostly	mostly	always	mostly	mostly	mostly	mostly	mostly	mostly	mostly	Sometimes	Sometimes	Sometimes	Sometimes	almost never	almost never	Sometimes	Sometimes	Sometimes	Sometimes	Sometimes	almost never	almost never	Sometimes	Sometimes	Sometimes	Slightly	Slightly	Never	Never	Never	Slightly	Never	Slightly	Slightly	Slightly
599	Employed	Less than 500$	Yes: Anxiety Disorders	mostly	mostly	always	always	mostly	mostly	mostly	always	mostly	mostly	Sometimes	Sometimes	Sometimes	almost never	Sometimes	Sometimes	Sometimes	Sometimes	Sometimes	Sometimes	Sometimes	almost never	Sometimes	Sometimes	Sometimes	Sometimes	Slightly	Slightly	Slightly	Slightly	Slightly	Slightly	Never	Never	Slightly	Slightly
600	Employed	Less than 500$	Yes: Anxiety Disorders	always	mostly	always	always	always	mostly	mostly	always	mostly	mostly	Sometimes	Sometimes	most of the time	Sometimes	Sometimes	almost never	About Half the time	Sometimes	almost never	Sometimes	Sometimes	almost never	almost never	Sometimes	Sometimes	Sometimes	Moderately	Fequently	Never	Slightly	Never	Never	Slightly	Moderately	Never	Slightly
601	Employed	Less than 500$	Yes: Anxiety Disorders	sometimes	rarely	never	rarely	rarely	rarely	never	mostly	never	always	Sometimes	Almost Always	Almost Always	Almost Always	Almost Always	Almost Always	Almost Always	Almost Always	Almost Always	Almost Always	Almost Always	Almost Always	Almost Always	Almost Always	Almost Always	Almost Always	Slightly	Fequently	Slightly	Moderately	Moderately	Fequently	Fequently	Fequently	Never	Never
602	Unemployed	Less than 500$	Yes: Anxiety Disorders	sometimes	rarely	sometimes	rarely	rarely	rarely	rarely	rarely	rarely	sometimes	About Half the time	About Half the time	Sometimes	Sometimes	Sometimes	Sometimes	Sometimes	Sometimes	About Half the time	Sometimes	About Half the time	About Half the time	About Half the time	About Half the time	Sometimes	About Half the time	Slightly	Slightly	Never	Moderately	Never	Fequently	Fequently	Moderately	Fequently	Moderately
603	Unemployed	Less than 500$	Yes: Anxiety Disorders	mostly	mostly	mostly	mostly	mostly	mostly	mostly	mostly	mostly	mostly	most of the time	Almost Always	Almost Always	most of the time	About Half the time	About Half the time	most of the time	most of the time	almost never	Almost Always	most of the time	About Half the time	most of the time	most of the time	Almost Always	Almost Always	Fequently	Fequently	Fequently	Fequently	Fequently	Fequently	Fequently	Fequently	Fequently	Fequently
604	Unemployed	Less than 500$	Yes: Anxiety Disorders	always	always	never	always	always	always	always	always	always	always	most of the time	most of the time	most of the time	About Half the time	Almost Always	Almost Always	most of the time	most of the time	About Half the time	About Half the time	most of the time	most of the time	About Half the time	About Half the time	About Half the time	Almost Always	Moderately	Slightly	Slightly	Slightly	Never	Moderately	Fequently	Fequently	Never	Moderately
605	Unemployed	Less than 500$	Yes: Anxiety Disorders	mostly	mostly	mostly	mostly	mostly	sometimes	mostly	mostly	sometimes	always	About Half the time	About Half the time	most of the time	Sometimes	Sometimes	Sometimes	About Half the time	Sometimes	Sometimes	most of the time	Sometimes	About Half the time	Sometimes	About Half the time	About Half the time	About Half the time	Moderately	Fequently	Never	Slightly	Never	Moderately	Never	Moderately	Fequently	Slightly
606	Unemployed	Less than 500$	Yes: Anxiety Disorders	sometimes	sometimes	sometimes	never	never	never	sometimes	never	never	sometimes	Almost Always	Almost Always	Almost Always	Almost Always	Almost Always	Almost Always	Almost Always	Almost Always	Almost Always	Almost Always	Almost Always	Almost Always	Almost Always	Almost Always	Almost Always	Almost Always	Fequently	Fequently	Fequently	Fequently	Fequently	Fequently	Fequently	Fequently	Fequently	Fequently
607	Employed	1000$ _ 1499$	Yes: Anxiety Disorders, Yes: Depression	mostly	sometimes	mostly	mostly	mostly	mostly	mostly	mostly	sometimes	mostly	almost never	almost never	Sometimes	Sometimes	almost never	Sometimes	Sometimes	Sometimes	Sometimes	Sometimes	Sometimes	almost never	About Half the time	About Half the time	Sometimes	Sometimes	Slightly	Fequently	Fequently	Moderately	Moderately	Moderately	Slightly	Slightly	Moderately	Never
608	Employed	1000$ _ 1499$	Yes: Anxiety Disorders, Yes: Depression	mostly	mostly	mostly	mostly	mostly	sometimes	mostly	sometimes	mostly	sometimes	most of the time	About Half the time	most of the time	Sometimes	About Half the time	Sometimes	Almost Always	Sometimes	Sometimes	Sometimes	most of the time	Sometimes	almost never	Sometimes	most of the time	most of the time	Slightly	Slightly	Never	Slightly	Moderately	Moderately	Slightly	Slightly	Never	Slightly
609	Employed	500$ _ 999$	Yes: Anxiety Disorders, Yes: Depression	mostly	mostly	mostly	mostly	mostly	mostly	mostly	mostly	mostly	mostly	Sometimes	Sometimes	Sometimes	almost never	almost never	almost never	Sometimes	almost never	almost never	Sometimes	almost never	almost never	Sometimes	Sometimes	Sometimes	Sometimes	Slightly	Slightly	Never	Slightly	Slightly	Slightly	Never	Never	Slightly	Slightly
610	Employed	500$ _ 999$	Yes: Anxiety Disorders, Yes: Depression	always	mostly	always	always	always	mostly	mostly	mostly	mostly	mostly	most of the time	most of the time	most of the time	most of the time	Sometimes	Sometimes	most of the time	most of the time	most of the time	most of the time	most of the time	most of the time	Sometimes	most of the time	most of the time	most of the time	Slightly	Fequently	Moderately	Moderately	Moderately	Fequently	Fequently	Fequently	Fequently	Fequently
611	Employed	500$ _ 999$	Yes: Anxiety Disorders, Yes: Depression	mostly	mostly	mostly	mostly	mostly	rarely	rarely	mostly	mostly	mostly	most of the time	Almost Always	most of the time	About Half the time	About Half the time	most of the time	Almost Always	About Half the time	Sometimes	most of the time	About Half the time	most of the time	most of the time	most of the time	most of the time	About Half the time	Slightly	Fequently	Moderately	Fequently	Slightly	Fequently	Slightly	Fequently	Fequently	Fequently
612	Unemployed	500$ _ 999$	Yes: Anxiety Disorders, Yes: Depression	sometimes	rarely	sometimes	rarely	rarely	rarely	rarely	sometimes	sometimes	mostly	Sometimes	Sometimes	About Half the time	About Half the time	Sometimes	Sometimes	About Half the time	About Half the time	About Half the time	About Half the time	About Half the time	Sometimes	About Half the time	Sometimes	About Half the time	About Half the time	Slightly	Slightly	Moderately	Moderately	Slightly	Fequently	Moderately	Moderately	Fequently	Moderately
613	Employed	Prefer not to say	Yes: Anxiety Disorders, Yes: Depression	mostly	sometimes	mostly	mostly	mostly	mostly	sometimes	mostly	mostly	mostly	Sometimes	About Half the time	Sometimes	Sometimes	almost never	almost never	Sometimes	Sometimes	Sometimes	Sometimes	Sometimes	Sometimes	Sometimes	Sometimes	almost never	almost never	Moderately	Moderately	Moderately	Never	Never	Never	Never	Never	Slightly	Slightly
614	Employed	Prefer not to say	Yes: Anxiety Disorders, Yes: Depression	mostly	mostly	mostly	mostly	sometimes	mostly	rarely	mostly	always	mostly	almost never	Sometimes	Sometimes	Sometimes	Sometimes	Sometimes	About Half the time	About Half the time	Sometimes	Sometimes	almost never	Sometimes	Sometimes	almost never	Sometimes	Sometimes	Fequently	Slightly	Never	Slightly	Slightly	Moderately	Never	Slightly	Fequently	Slightly
615	Unemployed	Prefer not to say	Yes: Anxiety Disorders, Yes: Depression	rarely	rarely	sometimes	sometimes	rarely	sometimes	never	sometimes	sometimes	sometimes	Sometimes	Sometimes	Almost Always	Almost Always	Almost Always	Almost Always	Almost Always	Almost Always	Almost Always	Almost Always	most of the time	Almost Always	Almost Always	most of the time	Almost Always	Almost Always	Fequently	Moderately	Slightly	Slightly	Slightly	Moderately	Moderately	Moderately	Never	Never
616	Employed	Less than 500$	Yes: Anxiety Disorders, Yes: Depression	mostly	mostly	mostly	mostly	mostly	mostly	mostly	mostly	mostly	mostly	About Half the time	About Half the time	Sometimes	almost never	almost never	almost never	Sometimes	almost never	almost never	almost never	almost never	almost never	almost never	almost never	Sometimes	Sometimes	Moderately	Slightly	Never	Never	Never	Never	Slightly	Slightly	Moderately	Moderately
617	Employed	Less than 500$	Yes: Anxiety Disorders, Yes: Depression	always	mostly	always	always	always	sometimes	always	always	always	mostly	About Half the time	About Half the time	most of the time	most of the time	About Half the time	About Half the time	About Half the time	About Half the time	About Half the time	most of the time	About Half the time	About Half the time	About Half the time	About Half the time	most of the time	most of the time	Fequently	Fequently	Fequently	Fequently	Fequently	Fequently	Fequently	Fequently	Fequently	Fequently
618	Unemployed	Less than 500$	Yes: Anxiety Disorders, Yes: Depression	always	sometimes	mostly	sometimes	always	always	always	always	sometimes	always	Sometimes	About Half the time	Sometimes	Almost Always	almost never	About Half the time	About Half the time	About Half the time	almost never	Sometimes	About Half the time	almost never	almost never	almost never	almost never	almost never	Moderately	Slightly	Moderately	Fequently	Slightly	Moderately	Slightly	Fequently	Never	Slightly
619	Unemployed	Less than 500$	Yes: Anxiety Disorders, Yes: Depression	always	sometimes	sometimes	sometimes	sometimes	sometimes	sometimes	rarely	sometimes	sometimes	Sometimes	Sometimes	almost never	almost never	Sometimes	Sometimes	Sometimes	almost never	almost never	Sometimes	almost never	Sometimes	almost never	almost never	Sometimes	almost never	Slightly	Fequently	Fequently	Fequently	Moderately	Slightly	Slightly	Slightly	Fequently	Slightly
620	Unemployed	Less than 500$	Yes: Anxiety Disorders, Yes: Depression	mostly	always	mostly	always	always	mostly	always	always	always	always	almost never	almost never	Sometimes	almost never	Sometimes	Sometimes	Sometimes	almost never	almost never	almost never	almost never	Almost Always	almost never	almost never	Sometimes	Sometimes	Moderately	Slightly	Never	Never	Never	Fequently	Never	Fequently	Fequently	Fequently
621	Employed	Less than 500$	Yes: Anxiety Disorders, Yes: Depression	never	never	rarely	never	never	never	never	never	never	never	most of the time	About Half the time	most of the time	Almost Always	Almost Always	most of the time	Almost Always	Almost Always	almost never	Almost Always	Almost Always	Almost Always	most of the time	Almost Always	Almost Always	Almost Always	Fequently	Fequently	Fequently	Fequently	Fequently	Fequently	Fequently	Fequently	Fequently	Fequently
622	Employed	Less than 500$	Yes: Anxiety Disorders, Yes: Depression	mostly	sometimes	sometimes	sometimes	mostly	sometimes	rarely	mostly	sometimes	mostly	most of the time	most of the time	most of the time	About Half the time	About Half the time	About Half the time	most of the time	About Half the time	most of the time	About Half the time	most of the time	most of the time	Almost Always	most of the time	most of the time	Almost Always	Fequently	Fequently	Slightly	Moderately	Moderately	Fequently	Fequently	Fequently	Moderately	Moderately
623	Unemployed	1000$ _ 1499$	Yes: Anxiety Disorders, Yes: Depression, Yes: Anxiety Disorders	always	always	always	rarely	always	always	sometimes	mostly	mostly	always	most of the time	most of the time	most of the time	About Half the time	most of the time	Almost Always	most of the time	most of the time	most of the time	most of the time	most of the time	About Half the time	About Half the time	About Half the time	About Half the time	About Half the time	Moderately	Slightly	Fequently	Fequently	Moderately	Moderately	Moderately	Moderately	Fequently	Fequently
624	Unemployed	500$ _ 999$	Yes: Anxiety Disorders, Yes: Depression, Yes: Anxiety Disorders	mostly	mostly	mostly	sometimes	mostly	sometimes	mostly	sometimes	mostly	sometimes	most of the time	most of the time	most of the time	most of the time	Almost Always	most of the time	most of the time	Almost Always	most of the time	Almost Always	most of the time	Almost Always	most of the time	Almost Always	most of the time	most of the time	Slightly	Slightly	Slightly	Slightly	Slightly	Slightly	Slightly	Slightly	Slightly	Never
625	Unemployed	500$ _ 999$	Yes: Anxiety Disorders, Yes: Depression, Yes: Anxiety Disorders	sometimes	sometimes	sometimes	rarely	sometimes	sometimes	rarely	sometimes	sometimes	rarely	most of the time	most of the time	Almost Always	Almost Always	Almost Always	Almost Always	Almost Always	Almost Always	Almost Always	Almost Always	Almost Always	most of the time	Almost Always	most of the time	Almost Always	Almost Always	Moderately	Fequently	Moderately	Moderately	Moderately	Fequently	Fequently	Fequently	Moderately	Moderately
626	Unemployed	Less than 500$	Yes: Anxiety Disorders, Yes: Depression, Yes: Anxiety Disorders	mostly	mostly	mostly	mostly	mostly	rarely	mostly	mostly	sometimes	mostly	About Half the time	Sometimes	most of the time	About Half the time	most of the time	About Half the time	most of the time	About Half the time	almost never	About Half the time	About Half the time	most of the time	About Half the time	About Half the time	About Half the time	most of the time	Fequently	Fequently	Slightly	Fequently	Fequently	Fequently	Fequently	Fequently	Fequently	Fequently
627	Unemployed	Less than 500$	Yes: Anxiety Disorders, Yes: Depression, Yes: Anxiety Disorders	sometimes	rarely	sometimes	sometimes	rarely	sometimes	rarely	sometimes	never	rarely	Almost Always	Almost Always	most of the time	Sometimes	About Half the time	Sometimes	Almost Always	Almost Always	most of the time	Almost Always	Sometimes	most of the time	Almost Always	most of the time	Almost Always	Sometimes	Fequently	Fequently	Never	Never	Never	Moderately	Fequently	Fequently	Never	Fequently
628	Unemployed	500$ _ 999$	Yes: Anxiety Disorders, Yes: Eating Disorders	sometimes	never	mostly	sometimes	sometimes	rarely	rarely	sometimes	rarely	sometimes	About Half the time	Sometimes	Sometimes	Sometimes	most of the time	About Half the time	About Half the time	Sometimes	Sometimes	Sometimes	Sometimes	About Half the time	About Half the time	Sometimes	About Half the time	Sometimes	Slightly	Fequently	Slightly	Slightly	Slightly	Moderately	Slightly	Slightly	Fequently	Fequently
629	Unemployed	1500$ _ 1999$	Yes: Biopolar Disorders	mostly	mostly	mostly	sometimes	mostly	sometimes	mostly	sometimes	mostly	always	About Half the time	About Half the time	most of the time	most of the time	Sometimes	almost never	About Half the time	About Half the time	Sometimes	Sometimes	About Half the time	almost never	Sometimes	Sometimes	Sometimes	About Half the time	Moderately	Fequently	Never	Slightly	Slightly	Slightly	Moderately	Fequently	Fequently	Fequently
630	Employed	500$ _ 999$	Yes: Biopolar Disorders	never	never	always	sometimes	never	sometimes	sometimes	rarely	rarely	mostly	almost never	Sometimes	About Half the time	About Half the time	most of the time	Almost Always	About Half the time	About Half the time	Sometimes	About Half the time	About Half the time	Sometimes	Almost Always	most of the time	Sometimes	Almost Always	Fequently	Moderately	Never	Never	Slightly	Fequently	Moderately	Moderately	Never	Slightly
631	Employed	Prefer not to say	Yes: Biopolar Disorders	never	never	never	never	never	never	never	never	never	never	About Half the time	About Half the time	most of the time	About Half the time	About Half the time	Sometimes	most of the time	About Half the time	Sometimes	About Half the time	About Half the time	About Half the time	About Half the time	About Half the time	About Half the time	About Half the time	Fequently	Fequently	Moderately	Moderately	Moderately	Fequently	Fequently	Fequently	Fequently	Fequently
632	Unemployed	Less than 500$	Yes: Biopolar Disorders	mostly	mostly	mostly	mostly	mostly	sometimes	mostly	mostly	always	always	Sometimes	most of the time	most of the time	most of the time	most of the time	most of the time	most of the time	most of the time	most of the time	most of the time	most of the time	most of the time	most of the time	most of the time	most of the time	most of the time	Fequently	Fequently	Slightly	Fequently	Never	Fequently	Fequently	Fequently	Fequently	Fequently
633	Employed	More than 2000$	Yes: Biopolar Disorders	mostly	mostly	always	mostly	sometimes	mostly	sometimes	sometimes	mostly	mostly	Sometimes	almost never	most of the time	Sometimes	almost never	Sometimes	About Half the time	About Half the time	Sometimes	About Half the time	Sometimes	Sometimes	Sometimes	Sometimes	Sometimes	About Half the time	Slightly	Slightly	Never	Never	Never	Moderately	Slightly	Never	Slightly	Moderately
634	Employed	1500$ _ 1999$	Yes: Biopolar Disorders, Yes: Depression, Yes: Anxiety Disorders	sometimes	rarely	rarely	rarely	never	never	never	never	never	never	most of the time	most of the time	Almost Always	Almost Always	Almost Always	Almost Always	Almost Always	Almost Always	Almost Always	Almost Always	Almost Always	Almost Always	Almost Always	Almost Always	Almost Always	Almost Always	Fequently	Fequently	Fequently	Fequently	Slightly	Fequently	Fequently	Moderately	Fequently	Fequently
635	Unemployed	500$ _ 999$	Yes: Biopolar Disorders, Yes: Depression, Yes: Anxiety Disorders	rarely	sometimes	sometimes	sometimes	sometimes	rarely	sometimes	sometimes	sometimes	sometimes	most of the time	most of the time	most of the time	About Half the time	Almost Always	Almost Always	most of the time	most of the time	About Half the time	About Half the time	About Half the time	most of the time	About Half the time	About Half the time	About Half the time	About Half the time	Moderately	Fequently	Slightly	Moderately	Moderately	Fequently	Moderately	Moderately	Fequently	Fequently
636	Unemployed	Less than 500$	Yes: Biopolar Disorders, Yes: Depression, Yes: Anxiety Disorders, Yes: Eating Disorders	rarely	rarely	rarely	mostly	sometimes	never	rarely	mostly	never	mostly	Almost Always	Almost Always	Almost Always	Almost Always	Almost Always	Almost Always	Almost Always	Almost Always	Almost Always	Almost Always	Almost Always	most of the time	Almost Always	Almost Always	Almost Always	Almost Always	Moderately	Fequently	Moderately	Fequently	Fequently	Fequently	Fequently	Fequently	Fequently	Fequently
637	Employed	500$ _ 999$	Yes: Depression	always	rarely	mostly	always	always	rarely	always	always	never	mostly	About Half the time	most of the time	most of the time	most of the time	About Half the time	Almost Always	most of the time	most of the time	most of the time	most of the time	About Half the time	About Half the time	About Half the time	Almost Always	Almost Always	Almost Always	Fequently	Never	Never	Never	Slightly	Never	Fequently	Fequently	Fequently	Fequently
638	Unemployed	Prefer not to say	Yes: Depression	mostly	sometimes	always	always	always	always	always	always	mostly	always	almost never	almost never	Sometimes	Sometimes	almost never	almost never	most of the time	almost never	almost never	almost never	almost never	most of the time	almost never	almost never	almost never	almost never	Slightly	Slightly	Never	Never	Never	Moderately	Slightly	Slightly	Never	Moderately
639	Employed	1000$ _ 1499$	Yes: Depression	sometimes	rarely	mostly	rarely	never	never	rarely	rarely	sometimes	rarely	Sometimes	Sometimes	almost never	About Half the time	almost never	Sometimes	almost never	Sometimes	almost never	almost never	almost never	almost never	almost never	almost never	almost never	almost never	Fequently	Fequently	Fequently	Fequently	Slightly	Moderately	Moderately	Slightly	Slightly	Moderately
640	Unemployed	1000$ _ 1499$	Yes: Depression	always	never	never	never	never	mostly	sometimes	rarely	never	never	Sometimes	Sometimes	About Half the time	About Half the time	About Half the time	most of the time	most of the time	most of the time	most of the time	Almost Always	most of the time	About Half the time	most of the time	Sometimes	Sometimes	Sometimes	Moderately	Moderately	Moderately	Moderately	Moderately	Slightly	Fequently	Fequently	Moderately	Fequently
641	Unemployed	1000$ _ 1499$	Yes: Depression	sometimes	rarely	sometimes	sometimes	rarely	sometimes	mostly	sometimes	never	mostly	most of the time	Almost Always	most of the time	Sometimes	almost never	almost never	most of the time	Sometimes	almost never	Sometimes	Sometimes	almost never	most of the time	most of the time	most of the time	most of the time	Moderately	Fequently	Slightly	Slightly	Moderately	Slightly	Slightly	Moderately	Slightly	Slightly
642	Employed	1500$ _ 1999$	Yes: Depression	always	mostly	mostly	sometimes	sometimes	sometimes	sometimes	mostly	mostly	mostly	Sometimes	Sometimes	About Half the time	Sometimes	About Half the time	Sometimes	Sometimes	About Half the time	almost never	Sometimes	almost never	About Half the time	most of the time	almost never	About Half the time	About Half the time	Moderately	Slightly	Slightly	Slightly	Never	Slightly	Never	Slightly	Fequently	Moderately
643	Employed	1500$ _ 1999$	Yes: Depression	mostly	mostly	always	always	mostly	sometimes	mostly	always	mostly	always	About Half the time	About Half the time	most of the time	About Half the time	About Half the time	Sometimes	most of the time	About Half the time	almost never	Sometimes	About Half the time	About Half the time	most of the time	most of the time	About Half the time	Almost Always	Slightly	Moderately	Fequently	Fequently	Fequently	Slightly	Slightly	Moderately	Never	Never
644	Unemployed	1500$ _ 1999$	Yes: Depression	always	mostly	mostly	always	rarely	mostly	sometimes	mostly	sometimes	mostly	most of the time	About Half the time	most of the time	About Half the time	Sometimes	most of the time	About Half the time	Sometimes	most of the time	About Half the time	About Half the time	Sometimes	About Half the time	most of the time	About Half the time	About Half the time	Moderately	Slightly	Moderately	Fequently	Moderately	Fequently	Moderately	Slightly	Moderately	Slightly
645	Employed	500$ _ 999$	Yes: Depression	never	never	never	never	never	always	always	mostly	never	mostly	most of the time	most of the time	Sometimes	most of the time	most of the time	most of the time	most of the time	most of the time	almost never	most of the time	most of the time	most of the time	Almost Always	almost never	almost never	almost never	Fequently	Moderately	Fequently	Never	Never	Never	Fequently	Fequently	Never	Fequently
646	Employed	500$ _ 999$	Yes: Depression	mostly	mostly	mostly	mostly	mostly	mostly	mostly	mostly	mostly	mostly	Sometimes	Sometimes	Sometimes	almost never	almost never	almost never	Sometimes	Sometimes	almost never	almost never	almost never	almost never	Sometimes	almost never	Sometimes	almost never	Slightly	Fequently	Slightly	Slightly	Slightly	Fequently	Slightly	Slightly	Fequently	Moderately
647	Employed	500$ _ 999$	Yes: Depression	mostly	mostly	mostly	sometimes	sometimes	sometimes	mostly	mostly	mostly	mostly	About Half the time	About Half the time	About Half the time	About Half the time	About Half the time	About Half the time	About Half the time	most of the time	About Half the time	About Half the time	most of the time	Sometimes	About Half the time	About Half the time	Almost Always	Almost Always	Fequently	Fequently	Fequently	Fequently	Slightly	Fequently	Fequently	Fequently	Fequently	Fequently
648	Unemployed	500$ _ 999$	Yes: Depression	rarely	sometimes	mostly	never	rarely	never	sometimes	sometimes	sometimes	never	most of the time	most of the time	Sometimes	most of the time	most of the time	almost never	almost never	almost never	almost never	most of the time	About Half the time	almost never	almost never	almost never	Almost Always	Almost Always	Never	Slightly	Never	Never	Never	Never	Slightly	Slightly	Never	Slightly
649	Unemployed	500$ _ 999$	Yes: Depression	mostly	mostly	mostly	mostly	mostly	sometimes	mostly	sometimes	mostly	mostly	Sometimes	Sometimes	almost never	Sometimes	Sometimes	Sometimes	Sometimes	Sometimes	Sometimes	Sometimes	Sometimes	Sometimes	Sometimes	Sometimes	Sometimes	Sometimes	Fequently	Fequently	Moderately	Slightly	Slightly	Fequently	Fequently	Fequently	Fequently	Slightly
650	Unemployed	500$ _ 999$	Yes: Depression	mostly	mostly	always	mostly	always	mostly	always	always	mostly	always	Sometimes	Sometimes	most of the time	About Half the time	Sometimes	Sometimes	About Half the time	Sometimes	almost never	Sometimes	almost never	Sometimes	Sometimes	Sometimes	Sometimes	Sometimes	Slightly	Slightly	Fequently	Slightly	Never	Never	Slightly	Slightly	Fequently	Moderately
651	Unemployed	500$ _ 999$	Yes: Depression	never	never	sometimes	never	never	rarely	sometimes	always	mostly	never	Sometimes	almost never	Sometimes	About Half the time	Sometimes	Sometimes	most of the time	most of the time	Almost Always	Almost Always	Almost Always	most of the time	Sometimes	most of the time	Almost Always	About Half the time	Slightly	Slightly	Never	Slightly	Moderately	Fequently	Fequently	Fequently	Moderately	Slightly
652	Unemployed	500$ _ 999$	Yes: Depression	always	always	always	sometimes	always	always	always	always	always	always	Sometimes	Sometimes	About Half the time	Sometimes	almost never	almost never	About Half the time	Sometimes	almost never	Sometimes	About Half the time	Sometimes	almost never	Sometimes	Sometimes	Sometimes	Slightly	Moderately	Never	Slightly	Never	Moderately	Fequently	Fequently	Fequently	Slightly
653	Employed	Prefer not to say	Yes: Depression	never	never	never	never	never	never	never	never	never	never	Sometimes	Sometimes	Sometimes	Sometimes	Sometimes	Sometimes	Sometimes	Sometimes	Sometimes	Sometimes	Sometimes	Sometimes	Sometimes	Sometimes	Sometimes	Sometimes	Fequently	Never	Never	Never	Never	Never	Fequently	Never	Never	Never
654	Employed	Prefer not to say	Yes: Depression	always	sometimes	rarely	rarely	sometimes	mostly	never	rarely	mostly	rarely	most of the time	most of the time	Almost Always	most of the time	Sometimes	Sometimes	About Half the time	Sometimes	most of the time	almost never	most of the time	About Half the time	Sometimes	Sometimes	Sometimes	Sometimes	Slightly	Fequently	Never	Slightly	Never	Slightly	Never	Moderately	Fequently	Fequently
655	Unemployed	Prefer not to say	Yes: Depression	always	sometimes	always	always	mostly	mostly	mostly	mostly	always	always	Sometimes	Sometimes	Sometimes	Sometimes	almost never	Sometimes	Sometimes	almost never	almost never	Sometimes	almost never	almost never	almost never	Sometimes	almost never	Sometimes	Fequently	Fequently	Fequently	Never	Never	Fequently	Fequently	Fequently	Fequently	Fequently
656	Unemployed	Prefer not to say	Yes: Depression	always	always	mostly	mostly	mostly	always	always	sometimes	mostly	always	About Half the time	About Half the time	Sometimes	Sometimes	almost never	Sometimes	Sometimes	About Half the time	almost never	Sometimes	About Half the time	Sometimes	About Half the time	almost never	almost never	Sometimes	Moderately	Slightly	Never	Never	Never	Slightly	Slightly	Moderately	Fequently	Moderately
657	Unemployed	Prefer not to say	Yes: Depression	never	never	sometimes	rarely	never	rarely	never	never	never	never	Sometimes	Almost Always	Almost Always	Almost Always	Almost Always	Almost Always	Almost Always	Almost Always	Almost Always	Almost Always	Almost Always	Almost Always	Almost Always	Almost Always	Almost Always	Almost Always	Fequently	Fequently	Fequently	Fequently	Fequently	Fequently	Fequently	Fequently	Fequently	Fequently
658	Unemployed	Prefer not to say	Yes: Depression	mostly	mostly	always	always	mostly	sometimes	always	always	always	always	Sometimes	About Half the time	most of the time	Sometimes	Sometimes	almost never	most of the time	Sometimes	almost never	About Half the time	Sometimes	almost never	almost never	almost never	Almost Always	About Half the time	Slightly	Moderately	Slightly	Never	Never	Never	Moderately	Moderately	Slightly	Moderately
659	Employed	Less than 500$	Yes: Depression	always	rarely	always	mostly	always	mostly	mostly	mostly	sometimes	never	Almost Always	Almost Always	Almost Always	Almost Always	most of the time	Almost Always	Almost Always	almost never	Almost Always	Almost Always	Almost Always	Almost Always	Almost Always	Almost Always	Almost Always	Almost Always	Fequently	Fequently	Slightly	Fequently	Fequently	Fequently	Fequently	Fequently	Fequently	Fequently
660	Employed	Less than 500$	Yes: Depression	sometimes	sometimes	mostly	sometimes	sometimes	sometimes	sometimes	sometimes	sometimes	sometimes	About Half the time	Sometimes	About Half the time	About Half the time	About Half the time	About Half the time	About Half the time	About Half the time	Sometimes	Sometimes	Sometimes	Sometimes	About Half the time	Sometimes	About Half the time	Sometimes	Moderately	Fequently	Never	Slightly	Slightly	Moderately	Fequently	Fequently	Slightly	Moderately
661	Employed	Less than 500$	Yes: Depression	sometimes	never	rarely	rarely	rarely	rarely	rarely	rarely	rarely	rarely	Sometimes	Sometimes	Sometimes	Sometimes	Sometimes	Sometimes	Sometimes	Sometimes	Sometimes	Sometimes	Sometimes	Sometimes	Sometimes	Sometimes	Sometimes	Sometimes	Fequently	Fequently	Slightly	Fequently	Fequently	Fequently	Fequently	Fequently	Fequently	Fequently
662	Employed	Less than 500$	Yes: Depression	mostly	never	sometimes	sometimes	never	never	rarely	never	rarely	never	almost never	Sometimes	almost never	almost never	Almost Always	About Half the time	Sometimes	almost never	almost never	almost never	almost never	About Half the time	Sometimes	Sometimes	Sometimes	most of the time	Fequently	Fequently	Moderately	Never	Moderately	Slightly	Moderately	Never	Fequently	Slightly
663	Unemployed	Less than 500$	Yes: Depression	mostly	mostly	always	mostly	mostly	mostly	mostly	mostly	mostly	always	Sometimes	Sometimes	almost never	almost never	almost never	almost never	Sometimes	almost never	almost never	almost never	almost never	almost never	almost never	almost never	almost never	Sometimes	Moderately	Slightly	Slightly	Never	Slightly	Slightly	Never	Never	Slightly	Slightly
664	Unemployed	Less than 500$	Yes: Depression	always	mostly	always	always	mostly	mostly	mostly	mostly	mostly	mostly	Sometimes	Sometimes	Sometimes	Sometimes	Sometimes	Sometimes	Sometimes	Sometimes	Sometimes	Sometimes	Sometimes	Sometimes	Sometimes	Sometimes	Sometimes	Sometimes	Moderately	Slightly	Slightly	Fequently	Fequently	Fequently	Moderately	Moderately	Slightly	Slightly
665	Unemployed	Less than 500$	Yes: Depression	rarely	rarely	rarely	rarely	sometimes	rarely	rarely	sometimes	rarely	rarely	almost never	almost never	most of the time	About Half the time	most of the time	About Half the time	most of the time	most of the time	almost never	Sometimes	Sometimes	most of the time	almost never	almost never	About Half the time	almost never	Moderately	Fequently	Fequently	Never	Never	Fequently	Fequently	Fequently	Fequently	Fequently
666	Unemployed	Less than 500$	Yes: Depression	mostly	sometimes	mostly	mostly	sometimes	sometimes	sometimes	mostly	mostly	mostly	most of the time	most of the time	most of the time	About Half the time	Sometimes	About Half the time	About Half the time	About Half the time	Sometimes	almost never	About Half the time	About Half the time	Sometimes	Sometimes	Sometimes	Sometimes	Fequently	Fequently	Slightly	Moderately	Slightly	Moderately	Moderately	Fequently	Fequently	Fequently
667	Unemployed	Less than 500$	Yes: Depression	sometimes	sometimes	sometimes	rarely	rarely	rarely	rarely	mostly	rarely	mostly	About Half the time	About Half the time	most of the time	About Half the time	About Half the time	About Half the time	most of the time	most of the time	Sometimes	About Half the time	most of the time	most of the time	most of the time	most of the time	most of the time	most of the time	Moderately	Fequently	Moderately	Fequently	Fequently	Fequently	Fequently	Fequently	Fequently	Fequently
668	Unemployed	Less than 500$	Yes: Depression	rarely	rarely	rarely	rarely	rarely	rarely	rarely	rarely	rarely	rarely	About Half the time	About Half the time	About Half the time	About Half the time	About Half the time	About Half the time	About Half the time	About Half the time	About Half the time	About Half the time	About Half the time	About Half the time	About Half the time	About Half the time	About Half the time	About Half the time	Moderately	Moderately	Never	Slightly	Fequently	Fequently	Fequently	Fequently	Fequently	Fequently
669	Unemployed	Less than 500$	Yes: Depression	sometimes	mostly	mostly	mostly	mostly	mostly	mostly	sometimes	mostly	mostly	About Half the time	Sometimes	Sometimes	almost never	Sometimes	almost never	almost never	almost never	Sometimes	almost never	About Half the time	Sometimes	About Half the time	About Half the time	Sometimes	Sometimes	Slightly	Slightly	Never	Never	Never	Moderately	Fequently	Fequently	Moderately	Never
670	Employed	More than 2000$	Yes: Depression	mostly	sometimes	mostly	mostly	mostly	sometimes	sometimes	mostly	mostly	rarely	almost never	Sometimes	Sometimes	Sometimes	Sometimes	Sometimes	Sometimes	Sometimes	Sometimes	Sometimes	Sometimes	Sometimes	Sometimes	Sometimes	Sometimes	Sometimes	Fequently	Fequently	Never	Fequently	Never	Fequently	Fequently	Fequently	Never	Never
671	Employed	More than 2000$	Yes: Depression	mostly	mostly	always	mostly	mostly	sometimes	mostly	mostly	sometimes	sometimes	About Half the time	Sometimes	Sometimes	most of the time	About Half the time	About Half the time	Sometimes	About Half the time	Sometimes	About Half the time	About Half the time	About Half the time	Sometimes	About Half the time	About Half the time	About Half the time	Fequently	Moderately	Moderately	Fequently	Moderately	Moderately	Moderately	Moderately	Moderately	Moderately
672	Unemployed	Less than 500$	Yes: Depression, Yes: Anxiety Disorders	sometimes	sometimes	rarely	rarely	rarely	rarely	rarely	sometimes	sometimes	sometimes	About Half the time	About Half the time	most of the time	Almost Always	Almost Always	Almost Always	Almost Always	Almost Always	Almost Always	Almost Always	Almost Always	Almost Always	Almost Always	Almost Always	Almost Always	Almost Always	Fequently	Fequently	Fequently	Fequently	Fequently	Fequently	Fequently	Fequently	Fequently	Fequently
673	Employed	500$ _ 999$	Yes: Depression, Yes: Eating Disorders	mostly	mostly	always	mostly	mostly	rarely	rarely	rarely	mostly	sometimes	most of the time	most of the time	Almost Always	most of the time	most of the time	Almost Always	most of the time	About Half the time	almost never	most of the time	most of the time	Almost Always	most of the time	most of the time	most of the time	Almost Always	Fequently	Fequently	Fequently	Fequently	Fequently	Fequently	Moderately	Fequently	Fequently	Fequently
674	Employed	Prefer not to say	Yes: Depression, Yes: Eating Disorders	mostly	mostly	always	mostly	mostly	mostly	mostly	always	mostly	always	most of the time	Almost Always	Sometimes	almost never	Sometimes	About Half the time	Sometimes	almost never	most of the time	most of the time	most of the time	most of the time	most of the time	About Half the time	Almost Always	Almost Always	Moderately	Fequently	Slightly	Fequently	Fequently	Moderately	Fequently	Fequently	Slightly	Slightly
675	Employed	500$ _ 999$	Yes: eating disorders	sometimes	never	rarely	rarely	never	rarely	rarely	rarely	never	rarely	About Half the time	About Half the time	most of the time	About Half the time	most of the time	most of the time	most of the time	Almost Always	About Half the time	About Half the time	most of the time	most of the time	most of the time	most of the time	most of the time	most of the time	Never	Never	Slightly	Slightly	Never	Slightly	Never	Slightly	Fequently	Moderately
676	Employed	Prefer not to say	Yes: eating disorders	sometimes	rarely	rarely	rarely	sometimes	always	rarely	rarely	rarely	sometimes	About Half the time	About Half the time	Sometimes	About Half the time	Sometimes	Sometimes	almost never	Sometimes	Sometimes	most of the time	most of the time	About Half the time	almost never	About Half the time	almost never	most of the time	Slightly	Slightly	Slightly	Slightly	Fequently	Never	Moderately	Moderately	Never	Never
677	Unemployed	Prefer not to say	Yes: eating disorders	mostly	sometimes	always	always	mostly	mostly	mostly	always	mostly	mostly	most of the time	most of the time	Almost Always	Sometimes	almost never	almost never	Sometimes	Sometimes	almost never	almost never	Sometimes	almost never	Sometimes	almost never	Sometimes	Sometimes	Slightly	Moderately	Never	Slightly	Never	Never	Slightly	Fequently	Slightly	Slightly
678	Unemployed	Prefer not to say	Yes: eating disorders	mostly	sometimes	always	always	mostly	mostly	mostly	always	mostly	mostly	most of the time	most of the time	Almost Always	Sometimes	almost never	almost never	Sometimes	Sometimes	almost never	almost never	Sometimes	almost never	Sometimes	almost never	Sometimes	Sometimes	Slightly	Moderately	Never	Slightly	Never	Never	Slightly	Fequently	Slightly	Slightly
679	Unemployed	Prefer not to say	Yes: eating disorders	sometimes	sometimes	sometimes	sometimes	sometimes	mostly	rarely	mostly	never	never	About Half the time	most of the time	Almost Always	Sometimes	most of the time	most of the time	Almost Always	most of the time	most of the time	most of the time	most of the time	Almost Always	most of the time	Almost Always	most of the time	most of the time	Moderately	Moderately	Slightly	Slightly	Fequently	Fequently	Fequently	Fequently	Fequently	Fequently
680	Unemployed	Less than 500$	Yes: eating disorders	mostly	mostly	mostly	sometimes	sometimes	mostly	mostly	sometimes	sometimes	mostly	About Half the time	About Half the time	most of the time	most of the time	most of the time	most of the time	most of the time	most of the time	most of the time	most of the time	About Half the time	About Half the time	About Half the time	About Half the time	About Half the time	About Half the time	Moderately	Moderately	Fequently	Fequently	Fequently	Fequently	Fequently	Fequently	Fequently	Fequently
681	Employed	500$ _ 999$	Yes: OCD	rarely	rarely	mostly	sometimes	rarely	mostly	sometimes	rarely	rarely	mostly	Sometimes	Sometimes	Sometimes	Sometimes	Sometimes	almost never	About Half the time	About Half the time	Almost Always	Almost Always	About Half the time	About Half the time	Almost Always	Almost Always	most of the time	Almost Always	Moderately	Moderately	Never	Never	Never	Never	Never	Slightly	Never	Slightly
682	Unemployed	Prefer not to say	Yes: OCD	mostly	mostly	always	mostly	mostly	mostly	mostly	mostly	sometimes	always	Sometimes	Sometimes	Sometimes	Sometimes	almost never	almost never	Sometimes	almost never	almost never	almost never	almost never	almost never	almost never	Sometimes	Sometimes	almost never	Slightly	Moderately	Moderately	Moderately	Never	Never	Slightly	Moderately	Never	Moderately
